# Supplementary material for: N-(2-Nitro­phenyl­sulfon­yl)-N-(4-nitro­phenyl­sulfon­yl)methyl­amine
Source: Acta Crystallogr Sect E Struct Rep Online. 2008 Sep 6;64(Pt 10):o1885. doi: 10.1107/S1600536808027499 (PMC2959441; doi:10.1107/S1600536808027499)
Supplement: Supplementary file 2 [file e-64-o1885-Isup2.hkl]

# 
# h,k,l, Fc-squared, Fo-squared, sigma(Fo-squared) and status flag 
# 
data_I
_shelx_title ' YUGP3 in P2(1)/c' 
_shelx_refln_list_code          4 
_shelx_F_calc_maximum      200.88 
_exptl_crystal_F_000       824.00 
_reflns_d_resolution_high  0.7703 
 
loop_ 
 _symmetry_equiv_pos_as_xyz 
 'x, y, z' 
 '-x, y+1/2, -z+1/2' 
 '-x, -y, -z' 
 'x, -y-1/2, z-1/2' 
 
_cell_length_a    13.5173 
_cell_length_b     9.9945 
_cell_length_c    11.9903 
_cell_angle_alpha  90.000 
_cell_angle_beta   95.263 
_cell_angle_gamma  90.000 
 
_shelx_F_squared_multiplier     1.000 
 
loop_ 
 _refln_index_h 
 _refln_index_k 
 _refln_index_l 
 _refln_F_squared_calc 
 _refln_F_squared_meas 
 _refln_F_squared_sigma 
 _refln_observed_status 
   2   0   0      792.38      737.24      9.73 o 
   3   0   0     3291.86     3018.67     53.31 o 
   4   0   0    24945.56    27256.61    793.97 o 
   5   0   0    21205.49    23194.27    666.56 o 
   6   0   0      655.75      575.08     10.12 o 
   7   0   0     1614.74     1751.32     30.13 o 
   8   0   0      585.07      623.25     10.10 o 
   9   0   0      283.06      328.01      5.91 o 
  10   0   0     1888.83     2010.13     37.47 o 
  11   0   0       11.04        5.78      0.94 o 
  12   0   0       29.35       29.47      1.59 o 
  13   0   0       12.87       13.16      1.27 o 
  14   0   0      864.04      907.27     12.88 o 
  15   0   0       13.64       14.79      1.30 o 
  16   0   0      135.44      146.50      4.08 o 
  17   0   0        6.26        7.22      1.19 o 
   2   1   0    10944.75    11454.77    117.82 o 
   3   1   0      539.05      565.19      3.65 o 
   4   1   0     3401.78     3197.05     29.23 o 
   5   1   0        6.48        1.07      0.45 o 
   6   1   0     3051.90     3130.44     33.91 o 
   7   1   0      939.89     1056.00      7.62 o 
   8   1   0      926.35     1000.00     11.22 o 
   9   1   0      327.55      314.90      3.06 o 
  10   1   0       40.40       31.75      0.95 o 
  11   1   0      118.14      131.74      1.93 o 
  12   1   0       39.15       33.42      1.04 o 
  13   1   0       62.78       72.71      1.95 o 
  14   1   0       51.74       54.39      1.24 o 
  15   1   0      480.39      502.41      5.27 o 
  16   1   0       10.05       10.71      0.88 o 
  17   1   0      148.20      153.89      2.59 o 
   0   2   0      836.81      826.41     10.49 o 
   1   2   0     1915.78     1839.00     14.11 o 
   2   2   0      817.61      905.96      5.32 o 
   3   2   0      208.61      224.00      1.53 o 
   4   2   0      289.46      310.65      2.07 o 
   5   2   0     1633.99     1700.85     12.50 o 
   6   2   0      346.80      389.60      3.29 o 
   7   2   0     3905.85     3985.87     46.11 o 
   8   2   0      778.77      808.72      7.00 o 
   9   2   0       77.24       61.47      1.78 o 
  10   2   0        0.94        4.99      1.62 o 
  11   2   0     2075.70     2183.36     21.23 o 
  12   2   0      208.66      199.20      2.66 o 
  13   2   0      356.53      361.71      4.23 o 
  14   2   0      153.82      163.39      2.70 o 
  15   2   0      322.16      305.66      4.05 o 
  16   2   0        1.36        1.70      0.84 o 
  17   2   0      446.81      487.80      5.58 o 
   1   3   0     7486.87     6976.54     67.30 o 
   2   3   0       97.47       50.74      1.07 o 
   3   3   0      316.34      358.62      2.17 o 
   4   3   0      659.67      581.18      5.11 o 
   5   3   0       39.60       21.72      1.04 o 
   6   3   0      154.30      220.38      1.58 o 
   7   3   0      287.90      340.94      2.53 o 
   8   3   0       29.26       27.53      1.41 o 
   9   3   0      786.45      691.38      6.96 o 
  10   3   0      196.32      173.31      2.19 o 
  11   3   0      408.81      369.58      5.09 o 
  12   3   0       81.65       94.15      1.78 o 
  13   3   0       64.28       61.66      1.39 o 
  14   3   0       14.46       19.57      1.35 o 
  15   3   0      389.86      396.64      4.26 o 
  16   3   0        0.68        5.32      1.86 o 
  17   3   0       29.24       28.02      2.84 o 
   0   4   0      261.08      241.44      8.33 o 
   1   4   0     1588.59     1656.92     25.27 o 
   2   4   0     2348.79     2483.38     19.92 o 
   3   4   0      448.34      524.08      3.28 o 
   4   4   0      332.81      433.89      2.85 o 
   5   4   0      150.97      173.59      1.59 o 
   6   4   0      818.82      827.97      6.01 o 
   7   4   0       65.25       65.01      1.76 o 
   8   4   0        0.47        4.97      0.85 o 
   9   4   0        6.72        7.14      0.71 o 
  10   4   0     1042.63     1006.03      8.73 o 
  11   4   0        2.86        2.52      0.82 o 
  12   4   0      156.83      162.54      2.00 o 
  13   4   0       80.51       77.83      1.46 o 
  14   4   0      658.76      658.23      6.24 o 
  15   4   0        1.48        0.95      0.68 o 
  16   4   0      156.37      161.79      2.56 o 
   1   5   0      279.84      293.35      2.24 o 
   2   5   0     4404.00     4635.92     42.93 o 
   3   5   0      390.59      439.12      3.27 o 
   4   5   0     1484.84     1475.20     13.04 o 
   5   5   0      300.64      268.76      3.05 o 
   6   5   0     2638.06     2836.25     24.54 o 
   7   5   0       91.45       73.69      1.24 o 
   8   5   0     5072.70     5177.02     51.58 o 
   9   5   0       25.54       20.35      1.27 o 
  10   5   0        1.53        2.68      0.59 o 
  11   5   0      230.39      224.45      2.69 o 
  12   5   0     1272.91     1307.58     12.18 o 
  13   5   0      657.42      679.87      6.59 o 
  14   5   0      641.33      659.82      6.32 o 
  15   5   0       39.77       41.88      1.44 o 
  16   5   0      611.02      616.33      6.11 o 
   0   6   0      356.48      445.66      4.42 o 
   1   6   0      218.26      166.54      1.71 o 
   2   6   0       81.42       76.90      2.23 o 
   3   6   0     2904.24     2968.65     26.12 o 
   4   6   0     2078.71     2373.79     20.00 o 
   5   6   0      287.76      333.11      3.30 o 
   6   6   0      415.84      436.00      5.35 o 
   7   6   0     1080.99     1059.97      8.92 o 
   8   6   0      294.67      309.69      3.06 o 
   9   6   0     1068.98     1096.49      8.76 o 
  10   6   0        7.88        6.52      0.61 o 
  11   6   0       78.93       78.33      2.78 o 
  12   6   0       26.87       26.26      1.20 o 
  13   6   0      610.17      585.90      6.76 o 
  14   6   0        0.89        0.82      0.82 o 
  15   6   0       36.29       40.97      1.17 o 
   1   7   0      779.32      727.21      5.73 o 
   2   7   0        2.01       11.22      0.89 o 
   3   7   0        6.53       11.18      0.89 o 
   4   7   0       23.82       20.28      0.82 o 
   5   7   0      358.26      333.40      3.08 o 
   6   7   0      202.49      188.76      1.96 o 
   7   7   0      400.24      461.91      4.91 o 
   8   7   0      151.85      135.09      2.48 o 
   9   7   0        6.78        6.10      0.79 o 
  10   7   0      119.21      106.60      1.59 o 
  11   7   0      815.34      856.15      7.00 o 
  12   7   0       44.78       46.28      1.18 o 
  13   7   0      387.81      381.05      3.73 o 
  14   7   0        3.25        2.23      0.78 o 
   0   8   0      578.04      594.78      7.21 o 
   1   8   0      383.31      395.85      3.22 o 
   2   8   0      338.88      334.22      3.04 o 
   3   8   0        3.37        2.79      0.76 o 
   4   8   0      234.47      241.83      2.50 o 
   5   8   0      251.90      229.64      2.42 o 
   6   8   0      160.17      165.46      2.00 o 
   7   8   0      159.56      179.48      2.51 o 
   8   8   0      639.70      605.82      6.80 o 
   9   8   0        0.06        0.95      1.14 o 
  10   8   0      301.36      309.24      4.02 o 
  11   8   0      277.29      266.07      3.16 o 
  12   8   0      126.03      118.97      1.95 o 
  13   8   0       81.78       83.08      2.18 o 
   1   9   0     1388.85     1381.58     11.64 o 
   2   9   0      730.51      665.98      5.72 o 
   3   9   0      561.57      539.75      5.29 o 
   4   9   0      681.31      680.12      6.36 o 
   5   9   0       79.65       65.41      1.41 o 
   6   9   0     2069.80     2044.86     19.22 o 
   7   9   0        0.42        0.74      0.73 o 
   8   9   0      600.14      593.12      6.90 o 
   9   9   0       38.27       47.43      1.57 o 
  10   9   0       76.60       71.95      2.18 o 
  11   9   0       94.20      102.91      2.11 o 
  12   9   0        2.58        2.67      0.82 o 
   0  10   0      114.55       97.32      2.59 o 
   1  10   0      316.83      321.88      3.70 o 
   2  10   0      148.79      143.42      2.26 o 
   3  10   0      247.94      252.15      2.71 o 
   4  10   0      322.18      314.74      3.63 o 
   5  10   0      251.77      246.04      2.88 o 
   6  10   0     1320.40     1320.22     16.91 o 
   7  10   0        0.90        0.97      0.89 o 
   8  10   0       49.95       43.68      1.87 o 
   9  10   0      146.62      135.62      2.63 o 
  10  10   0      941.07      941.42     17.86 o 
  11  10   0        6.90        5.55      0.92 o 
   1  11   0     1025.32     1021.07     11.13 o 
   2  11   0       19.59       23.17      1.15 o 
   3  11   0      166.17      163.39      2.75 o 
   4  11   0       33.34       33.69      1.23 o 
   5  11   0      527.38      517.07      5.43 o 
   6  11   0        0.22        1.51      1.00 o 
   7  11   0       69.44       61.34      1.80 o 
   8  11   0       21.29       22.35      1.81 o 
   9  11   0      318.52      305.51      5.13 o 
   0  12   0       18.97       17.54      1.99 o 
   1  12   0        5.37        6.90      1.11 o 
   2  12   0       65.90       68.80      1.88 o 
   3  12   0      154.80      150.16      2.38 o 
   4  12   0       86.45       86.60      4.18 o 
   5  12   0        4.87        3.86      1.07 o 
   6  12   0      187.41      196.38      2.71 o 
 -17   1   1       87.31       87.91      1.88 o 
 -16   1   1      145.61      156.42      2.11 o 
 -15   1   1       43.08       50.70      1.30 o 
 -14   1   1      206.33      223.60      3.26 o 
 -13   1   1      623.14      644.57      6.18 o 
 -12   1   1       13.71        9.13      0.82 o 
 -11   1   1      383.83      414.77      4.18 o 
 -10   1   1      376.62      376.46      3.89 o 
  -9   1   1      117.05      106.24      1.49 o 
  -8   1   1     1312.19     1596.43     14.27 o 
  -7   1   1     1749.17     1847.65     17.87 o 
  -6   1   1        2.42        5.21      0.72 o 
  -5   1   1      328.66      329.51      3.51 o 
  -4   1   1     2671.23     2370.45     31.44 o 
  -3   1   1     2923.00     2685.21     25.29 o 
  -2   1   1     3970.40     3668.03     46.44 o 
   1   1   1      538.91      544.76      3.59 o 
   2   1   1     3407.86     3042.63     23.58 o 
   3   1   1    20471.56    22779.48    316.55 o 
   4   1   1     5317.27     5013.44     50.28 o 
   5   1   1     2213.90     2354.86     32.76 o 
   6   1   1       62.91       57.03      0.99 o 
   7   1   1     2712.51     3021.20     68.79 o 
   8   1   1     2334.08     2612.84     24.78 o 
   9   1   1      499.59      551.56      4.90 o 
  10   1   1     1884.20     1943.39     20.82 o 
  11   1   1      712.29      669.55     10.66 o 
  12   1   1       29.62       38.59      1.08 o 
  13   1   1        2.26        3.33      1.12 o 
  14   1   1     1012.68     1062.52      9.46 o 
  15   1   1       92.46       92.50      1.53 o 
  16   1   1      360.46      365.87      4.49 o 
  17   1   1      301.13      301.49      3.56 o 
 -17   2   1      461.14      469.69      4.59 o 
 -16   2   1      562.11      559.69      6.70 o 
 -15   2   1     1084.47     1112.69     11.22 o 
 -14   2   1       65.03       65.97      1.69 o 
 -13   2   1      136.80      148.99      2.92 o 
 -12   2   1      287.08      267.19      3.10 o 
 -11   2   1     3889.49     4064.97     44.00 o 
 -10   2   1      299.06      318.30      3.41 o 
  -9   2   1       48.34       28.86      1.29 o 
  -8   2   1      975.95     1041.39      8.59 o 
  -7   2   1        7.93        7.01      0.49 o 
  -6   2   1      966.38      942.26      8.83 o 
  -5   2   1     2086.46     2086.83     29.73 o 
  -4   2   1      312.45      315.88      1.85 o 
  -3   2   1      635.89      653.53      4.13 o 
  -2   2   1     2243.94     2217.68     18.41 o 
  -1   2   1     5096.66     4757.11     37.34 o 
   0   2   1       14.90       20.28      0.65 o 
   1   2   1     9298.64     9199.76    103.83 o 
   2   2   1      156.27      128.49      0.98 o 
   3   2   1     4413.42     3911.38     33.19 o 
   4   2   1      144.70       95.22      1.49 o 
   5   2   1     4436.95     3913.03     30.92 o 
   6   2   1       20.97       50.86      0.99 o 
   7   2   1      223.60      221.70      2.15 o 
   8   2   1        2.29        9.89      0.67 o 
   9   2   1     1027.48      918.36      9.86 o 
  10   2   1        9.85       12.79      0.81 o 
  11   2   1     1029.51      980.73      8.99 o 
  12   2   1      419.78      411.38      4.32 o 
  13   2   1      203.94      221.38      2.93 o 
  14   2   1      135.75      134.30      2.68 o 
  15   2   1      740.36      783.02      8.14 o 
  16   2   1       89.68       87.85      1.67 o 
  17   2   1       78.42       81.17      1.72 o 
 -17   3   1      185.81      192.49      2.51 o 
 -16   3   1      472.77      475.37      6.02 o 
 -15   3   1      147.48      150.97      2.19 o 
 -14   3   1       78.10       74.37      1.82 o 
 -13   3   1     1822.19     1802.17     19.07 o 
 -12   3   1     2628.92     2667.04     27.12 o 
 -11   3   1        3.11        4.67      0.95 o 
 -10   3   1       12.91       12.61      0.69 o 
  -9   3   1      953.24      947.84      7.22 o 
  -8   3   1      633.78      674.93      6.47 o 
  -7   3   1     2732.27     2848.38     21.90 o 
  -6   3   1       49.00       68.92      1.19 o 
  -5   3   1      176.79      169.48      1.75 o 
  -4   3   1     2033.62     2232.98     17.35 o 
  -3   3   1     5493.89     5159.36     42.66 o 
  -2   3   1     4800.89     4508.72     36.26 o 
  -1   3   1     1266.56     1335.42      8.45 o 
   0   3   1        9.55       20.07      0.76 o 
   1   3   1     6916.64     6721.39     72.23 o 
   2   3   1      108.51       96.46      0.86 o 
   3   3   1     3499.52     3520.73     38.79 o 
   4   3   1     1358.06     1459.94     11.00 o 
   5   3   1      305.22      295.91      2.48 o 
   6   3   1       50.72       64.90      1.11 o 
   7   3   1     1225.80     1281.36      9.08 o 
   8   3   1      334.31      338.37      2.75 o 
   9   3   1      787.66      758.68      6.34 o 
  10   3   1       65.34       65.12      1.27 o 
  11   3   1        2.03        3.60      0.67 o 
  12   3   1       30.83       26.79      1.60 o 
  13   3   1      491.09      497.12      5.09 o 
  14   3   1       56.41       54.63      1.83 o 
  15   3   1       37.51       38.19      1.24 o 
  16   3   1        0.62        0.94      0.79 o 
 -16   4   1      468.76      474.69      4.62 o 
 -15   4   1      176.78      173.51      2.36 o 
 -14   4   1      653.93      669.64      6.15 o 
 -13   4   1      236.79      245.44      2.92 o 
 -12   4   1      858.05      884.23      8.24 o 
 -11   4   1     1037.71     1048.79      9.01 o 
 -10   4   1      264.41      252.54      2.59 o 
  -9   4   1      440.61      419.03      4.42 o 
  -8   4   1     1110.62     1055.97     10.53 o 
  -7   4   1      198.84      223.99      1.70 o 
  -6   4   1       94.26      133.76      2.31 o 
  -5   4   1      735.80      838.95      6.31 o 
  -4   4   1     2495.01     2638.20     19.78 o 
  -3   4   1      395.31      410.91      2.57 o 
  -2   4   1     1039.39     1203.69      7.82 o 
  -1   4   1      194.59      164.49      1.26 o 
   0   4   1     1029.90     1259.14      9.03 o 
   1   4   1     1672.44     1690.50     14.21 o 
   2   4   1     2066.66     1977.91     15.43 o 
   3   4   1     2428.51     2630.30     21.87 o 
   4   4   1     7793.92     7806.46     89.97 o 
   5   4   1      575.19      624.87      7.18 o 
   6   4   1     1105.31     1219.71     10.39 o 
   7   4   1      211.01      223.30      2.15 o 
   8   4   1     4613.49     5076.46     45.55 o 
   9   4   1     1126.43     1032.82      8.67 o 
  10   4   1       11.72       11.68      0.83 o 
  11   4   1      419.06      381.16      4.32 o 
  12   4   1      572.87      586.54      5.06 o 
  13   4   1      245.06      242.36      3.38 o 
  14   4   1      180.71      192.57      2.40 o 
  15   4   1       44.19       39.58      1.39 o 
  16   4   1     1120.96     1134.00     11.21 o 
 -16   5   1        1.80        3.28      1.31 o 
 -15   5   1       31.30       34.88      1.36 o 
 -14   5   1      253.22      227.63      2.94 o 
 -13   5   1       67.89       73.98      1.75 o 
 -12   5   1        9.77       10.14      0.78 o 
 -11   5   1        3.39        5.74      1.15 o 
 -10   5   1      341.89      329.14      3.07 o 
  -9   5   1      668.36      674.08      5.27 o 
  -8   5   1       65.53       66.55      1.06 o 
  -7   5   1      249.17      237.90      2.09 o 
  -6   5   1        0.01        5.32      0.85 o 
  -5   5   1     5304.04     5738.72     51.22 o 
  -4   5   1      692.90      758.15      5.62 o 
  -3   5   1      112.62      137.22      2.72 o 
  -2   5   1     1858.10     2066.14     16.58 o 
  -1   5   1     4983.59     5414.48     51.22 o 
   0   5   1     1189.71     1256.59      9.45 o 
   1   5   1        0.11        0.78      0.44 o 
   2   5   1       72.93       73.77      0.94 o 
   3   5   1      134.71      100.64      1.17 o 
   4   5   1        6.75        7.83      0.55 o 
   5   5   1      359.44      383.63      3.23 o 
   6   5   1       38.02       31.88      1.33 o 
   7   5   1       39.69       42.59      2.75 o 
   8   5   1        5.86       11.81      0.80 o 
   9   5   1       13.51       16.74      0.92 o 
  10   5   1      825.48      784.32     12.37 o 
  11   5   1      185.67      171.96      2.20 o 
  12   5   1        0.00        0.47      0.79 o 
  13   5   1       25.83       33.37      1.36 o 
  14   5   1        2.41        2.43      0.89 o 
  15   5   1      118.19      128.78      2.22 o 
 -15   6   1       68.21       74.45      2.46 o 
 -14   6   1      136.21      133.11      1.99 o 
 -13   6   1       19.40       19.88      0.84 o 
 -12   6   1      185.73      168.64      2.01 o 
 -11   6   1      231.58      216.69      2.56 o 
 -10   6   1        5.42       10.59      0.63 o 
  -9   6   1        0.25        1.02      0.71 o 
  -8   6   1     2360.44     2349.15     21.09 o 
  -7   6   1       93.39       94.60      1.35 o 
  -6   6   1      370.91      346.09      3.93 o 
  -5   6   1       11.67       12.26      0.50 o 
  -4   6   1      252.53      225.93      2.28 o 
  -3   6   1       81.42       68.80      0.90 o 
  -2   6   1      116.55       82.97      1.25 o 
  -1   6   1       23.16       11.54      0.58 o 
   0   6   1      205.54      260.06      2.03 o 
   1   6   1       12.46        9.97      0.53 o 
   2   6   1     2015.27     2127.03     17.35 o 
   3   6   1      727.38      730.13      5.64 o 
   4   6   1      832.70      860.45      6.91 o 
   5   6   1     1704.89     1894.01     15.90 o 
   6   6   1     2655.89     2839.69     31.84 o 
   7   6   1      291.45      310.75      3.49 o 
   8   6   1      214.10      193.70      2.31 o 
   9   6   1       68.74       61.70      1.78 o 
  10   6   1      193.98      179.96      2.14 o 
  11   6   1        3.00        4.03      0.72 o 
  12   6   1      424.76      425.19      4.35 o 
  13   6   1        7.30        6.62      0.88 o 
  14   6   1       53.35       49.21      1.37 o 
  15   6   1      206.86      211.97      3.80 o 
 -14   7   1      519.96      512.27      7.23 o 
 -13   7   1      193.36      187.75      2.19 o 
 -12   7   1      269.80      267.03      2.82 o 
 -11   7   1        9.94       11.15      0.96 o 
 -10   7   1      849.31      876.10      7.11 o 
  -9   7   1      513.29      519.30      4.82 o 
  -8   7   1        2.84        2.40      0.75 o 
  -7   7   1     2983.91     2937.77     27.85 o 
  -6   7   1      822.27      756.32      6.40 o 
  -5   7   1      293.76      322.06      2.93 o 
  -4   7   1       37.61       32.36      0.96 o 
  -3   7   1     2585.61     2695.47     23.53 o 
  -2   7   1      113.36      114.82      1.46 o 
  -1   7   1     1944.69     1934.59     16.46 o 
   0   7   1     1200.49     1223.43     10.06 o 
   1   7   1      298.61      274.53      2.32 o 
   2   7   1      696.50      739.86      5.95 o 
   3   7   1     2567.08     2588.02     22.39 o 
   4   7   1       13.57       16.12      0.81 o 
   5   7   1      131.61      115.27      1.71 o 
   6   7   1       10.79        7.99      0.89 o 
   7   7   1     2326.90     2229.40     22.41 o 
   8   7   1       92.57       89.15      2.15 o 
   9   7   1      266.66      247.46      3.28 o 
  10   7   1      246.03      224.81      2.60 o 
  11   7   1     1333.99     1290.04     12.01 o 
  12   7   1      247.27      235.05      3.17 o 
  13   7   1        7.01        9.01      1.18 o 
  14   7   1      130.48      127.25      2.69 o 
 -13   8   1      178.03      159.12      6.59 o 
 -12   8   1       66.76       65.77      1.40 o 
 -11   8   1      404.22      403.48      7.03 o 
 -10   8   1      214.07      224.66      3.24 o 
  -9   8   1      231.53      213.50      2.83 o 
  -8   8   1      265.46      234.75      3.29 o 
  -7   8   1     2334.64     2410.97     31.96 o 
  -6   8   1      107.85       96.30      1.86 o 
  -5   8   1     1027.06     1038.96      8.82 o 
  -4   8   1      634.31      597.75      5.77 o 
  -3   8   1     1230.48     1222.90     10.42 o 
  -2   8   1     1038.26      889.13      7.40 o 
  -1   8   1      351.36      351.71      3.17 o 
   0   8   1       16.04       25.50      0.95 o 
   1   8   1     1626.54     1637.62     13.40 o 
   2   8   1     2852.15     2825.06     23.73 o 
   3   8   1       56.06       59.74      1.32 o 
   4   8   1      114.74      123.10      2.03 o 
   5   8   1      127.95      127.10      1.75 o 
   6   8   1      360.00      346.96      3.68 o 
   7   8   1        0.52        1.06      0.91 o 
   8   8   1      254.94      244.34      3.04 o 
   9   8   1      317.67      307.38      4.19 o 
  10   8   1      413.59      426.09      5.19 o 
  11   8   1        0.65        1.17      0.80 o 
  12   8   1       14.07       12.29      1.00 o 
  13   8   1        2.62        3.00      1.05 o 
 -12   9   1      147.45      140.50      3.69 o 
 -11   9   1       24.82       26.01      1.09 o 
 -10   9   1      800.50      777.81     17.49 o 
  -9   9   1        5.72        3.48      1.32 o 
  -8   9   1       53.15       45.39      1.74 o 
  -7   9   1      141.78      140.95      1.96 o 
  -6   9   1      877.34      892.85      8.62 o 
  -5   9   1      264.60      246.96      2.64 o 
  -4   9   1      253.69      244.65      3.51 o 
  -3   9   1        1.56        1.98      0.72 o 
  -2   9   1       25.02       20.47      1.02 o 
  -1   9   1      281.58      271.19      3.13 o 
   0   9   1     2767.98     2826.38     24.24 o 
   1   9   1      129.42      137.78      1.91 o 
   2   9   1       19.09       27.01      1.04 o 
   3   9   1      131.90      115.19      1.85 o 
   4   9   1     1622.45     1643.01     15.48 o 
   5   9   1       41.21       41.84      1.44 o 
   6   9   1      474.15      500.68      5.42 o 
   7   9   1        0.54        1.95      0.74 o 
   8   9   1      161.96      155.18      2.96 o 
   9   9   1       19.29       22.47      1.33 o 
  10   9   1      663.39      678.60      7.44 o 
  11   9   1        2.60        7.69      1.04 o 
  12   9   1       30.55       31.78      1.66 o 
 -11  10   1       68.88       70.15      2.94 o 
 -10  10   1        3.68        3.59      0.98 o 
  -9  10   1      107.61      108.96      2.71 o 
  -8  10   1        2.84        2.65      0.98 o 
  -7  10   1       79.47       69.95      1.57 o 
  -6  10   1      241.43      217.67      2.76 o 
  -5  10   1       63.94       62.78      1.57 o 
  -4  10   1        0.00        0.62      0.98 o 
  -3  10   1      119.10      108.84      1.94 o 
  -2  10   1      131.04      117.41      1.95 o 
  -1  10   1     1960.43     1948.56     18.66 o 
   0  10   1      680.86      660.79      6.99 o 
   1  10   1       33.71       30.52      1.53 o 
   2  10   1      427.51      408.29      4.16 o 
   3  10   1      109.30      105.98      1.78 o 
   4  10   1       66.51       68.22      1.73 o 
   5  10   1      109.17      107.48      2.17 o 
   6  10   1       60.96       52.57      1.55 o 
   7  10   1        4.77        7.33      1.06 o 
   8  10   1        3.43        4.30      1.26 o 
   9  10   1      621.18      632.86      7.52 o 
  10  10   1        2.29        2.18      1.10 o 
  -9  11   1       21.25       26.18      1.79 o 
  -8  11   1       46.55       45.27      1.75 o 
  -7  11   1        0.04        0.39      0.80 o 
  -6  11   1      357.61      352.00      3.89 o 
  -5  11   1       11.57       10.18      0.99 o 
  -4  11   1        1.24        2.09      0.79 o 
  -3  11   1       53.46       49.66      1.44 o 
  -2  11   1       96.54      106.29      1.89 o 
  -1  11   1       98.21       86.34      2.03 o 
   0  11   1      107.13      114.53      1.90 o 
   1  11   1       16.08       16.69      1.18 o 
   2  11   1        1.21        2.27      0.91 o 
   3  11   1      121.83      111.43      1.90 o 
   4  11   1        3.18        5.24      1.08 o 
   5  11   1        1.79        1.53      0.90 o 
   6  11   1        3.75        4.12      0.99 o 
   7  11   1        2.63        1.75      0.76 o 
   8  11   1       15.14       14.24      1.35 o 
   9  11   1       16.60       15.33      1.72 o 
  -6  12   1       60.70       62.39      3.91 o 
  -5  12   1      476.77      465.50      5.54 o 
  -4  12   1       63.98       59.17      4.37 o 
  -3  12   1        6.25        9.63      1.10 o 
  -2  12   1       90.23       86.11      2.03 o 
  -1  12   1      427.84      402.79      4.32 o 
   0  12   1       40.19       39.89      1.91 o 
   1  12   1      573.56      572.65      5.51 o 
   2  12   1        2.87        2.55      0.89 o 
   3  12   1      182.03      186.50      3.03 o 
   4  12   1      314.31      303.33      3.32 o 
   5  12   1      227.08      222.75      6.43 o 
   6  12   1       79.45       92.05      2.17 o 
 -17   0   2      259.44      282.95      4.64 o 
 -16   0   2      171.84      169.05      3.64 o 
 -15   0   2      731.49      763.59      8.72 o 
 -14   0   2       17.48       14.88      1.14 o 
 -13   0   2       69.41       72.86      2.59 o 
 -12   0   2     1013.26      982.00     10.76 o 
 -11   0   2     1435.68     1461.13     22.83 o 
 -10   0   2     1238.43     1360.93     25.27 o 
  -9   0   2     3297.96     3523.43     96.30 o 
  -8   0   2     1426.94     1778.74     21.50 o 
  -7   0   2     3302.65     3178.04     41.94 o 
  -6   0   2      516.75      411.00      4.38 o 
  -5   0   2     8487.75     8009.25    126.62 o 
  -4   0   2     7705.41     7443.60    113.41 o 
  -3   0   2     2336.89     2211.69     35.33 o 
  -2   0   2     6400.37     6161.24     87.25 o 
  -1   0   2     5641.92     5283.62     84.23 o 
   0   0   2    12214.77    11915.65    272.88 o 
   1   0   2     2853.38       18.33      0.93 o 
   2   0   2    27091.96    30809.01    903.84 o 
   3   0   2     2542.45     2481.03     30.85 o 
   4   0   2      639.35      711.42      7.81 o 
   5   0   2     7556.20     7264.11    116.05 o 
   6   0   2     2308.31     2414.87     32.06 o 
   7   0   2      861.85     1002.76     13.28 o 
   8   0   2       40.72       26.76      1.76 o 
   9   0   2      872.80      871.02     11.45 o 
  10   0   2     3381.20     3599.30     42.55 o 
  11   0   2      443.19      432.18      7.94 o 
  12   0   2      432.73      473.39      6.00 o 
  13   0   2      799.37      830.88     25.16 o 
  14   0   2       30.31       36.21      1.35 o 
  15   0   2      134.57      136.58      3.05 o 
  16   0   2      138.76      153.84      2.86 o 
  17   0   2       74.60       73.46      4.14 o 
 -17   1   2      105.74      105.96      1.91 o 
 -16   1   2      213.58      214.63      2.64 o 
 -15   1   2      112.76      121.17      1.96 o 
 -14   1   2      316.63      340.91      4.50 o 
 -13   1   2        4.06        4.17      0.82 o 
 -12   1   2      234.39      222.60      3.47 o 
 -11   1   2      386.81      357.66      4.22 o 
 -10   1   2       91.05       96.73      1.52 o 
  -9   1   2        1.49        4.47      0.53 o 
  -8   1   2       46.24       54.17      0.82 o 
  -7   1   2       26.90       22.28      0.75 o 
  -6   1   2       46.31       59.74      0.64 o 
  -5   1   2     1414.23     1500.91     30.58 o 
  -4   1   2     1998.02     1862.81     24.17 o 
  -3   1   2       13.72        4.87      0.39 o 
  -2   1   2     1556.24     1391.21     17.49 o 
  -1   1   2    14217.71    14699.20    208.65 o 
   0   1   2      908.52      892.59     16.26 o 
   1   1   2     1590.79     1537.69     12.21 o 
   2   1   2      685.69      634.55      4.51 o 
   3   1   2    40352.02    48969.89    810.16 o 
   4   1   2      633.89      621.78     10.30 o 
   5   1   2     8474.43     8160.29     93.47 o 
   6   1   2      541.94      633.32      8.44 o 
   7   1   2      936.35     1006.87      8.50 o 
   8   1   2      425.97      412.48      3.96 o 
   9   1   2     2576.17     2714.73     26.46 o 
  10   1   2       28.30       32.38      1.22 o 
  11   1   2        2.25        2.12      1.19 o 
  12   1   2      515.68      523.99      5.26 o 
  13   1   2     1748.89     1864.40     20.89 o 
  14   1   2      527.10      534.47      5.24 o 
  15   1   2       14.99       14.99      2.27 o 
  16   1   2       46.77       51.05      1.41 o 
  17   1   2       17.59       20.42      2.54 o 
 -17   2   2      215.13      236.33      2.87 o 
 -16   2   2        9.56       11.91      1.19 o 
 -15   2   2       31.41       30.42      1.38 o 
 -14   2   2      589.34      591.48      6.53 o 
 -13   2   2       72.14       68.03      1.34 o 
 -12   2   2        5.66        2.47      0.82 o 
 -11   2   2      146.90      134.35      1.77 o 
 -10   2   2       43.70       55.34      1.20 o 
  -9   2   2      116.32      122.43      1.46 o 
  -8   2   2       12.13       24.79      1.57 o 
  -7   2   2      992.88      990.09      9.20 o 
  -6   2   2      609.10      613.49      6.18 o 
  -5   2   2      418.28      470.83      4.65 o 
  -4   2   2     6508.59     6509.48     56.38 o 
  -3   2   2      560.58      610.69      8.32 o 
  -2   2   2      403.23      449.82      2.50 o 
  -1   2   2     9158.51     9439.83     87.73 o 
   0   2   2     1105.79     1113.45      8.87 o 
   1   2   2    10813.70    10544.19    110.73 o 
   2   2   2     2582.62     2574.57     23.01 o 
   3   2   2       73.13       56.97      1.50 o 
   4   2   2      825.94     1004.09     12.47 o 
   5   2   2     1212.89     1318.87     10.85 o 
   6   2   2     1035.78     1112.88     13.98 o 
   7   2   2     3123.66     3343.35     46.99 o 
   8   2   2        0.25        0.75      0.59 o 
   9   2   2     1827.04     1896.46     17.68 o 
  10   2   2       50.52       42.09      1.15 o 
  11   2   2      168.04      196.05      2.40 o 
  12   2   2        1.15        1.65      0.61 o 
  13   2   2      698.77      727.58      7.42 o 
  14   2   2       10.63       13.84      1.32 o 
  15   2   2        0.22        1.64      0.72 o 
  16   2   2      397.94      426.10      4.38 o 
 -17   3   2      105.19      112.56     10.95 o 
 -16   3   2      109.85      113.96      1.69 o 
 -15   3   2      542.11      543.56      5.03 o 
 -14   3   2       18.43       20.81      0.91 o 
 -13   3   2       60.12       60.35      1.20 o 
 -12   3   2     1375.25     1393.72     12.28 o 
 -11   3   2     2404.33     2463.48     21.93 o 
 -10   3   2      585.51      606.49      6.69 o 
  -9   3   2       85.07       62.02      0.89 o 
  -8   3   2     7472.78     7165.78     73.60 o 
  -7   3   2      486.27      496.34      4.47 o 
  -6   3   2       23.23       13.43      0.33 o 
  -5   3   2      574.78      580.04      6.65 o 
  -4   3   2      376.29      346.70      2.46 o 
  -3   3   2     2232.29     2548.88     33.30 o 
  -2   3   2       42.05       61.97      0.67 o 
  -1   3   2     4047.02     3854.31     29.91 o 
   0   3   2     2099.56     2103.65     21.70 o 
   1   3   2     2082.04     2020.68     18.19 o 
   2   3   2      239.87      256.45      2.12 o 
   3   3   2     5675.55     6158.52     59.17 o 
   4   3   2     1347.92     1394.61     11.80 o 
   5   3   2      565.25      832.46      7.75 o 
   6   3   2     2583.46     3149.18     27.23 o 
   7   3   2      604.26      658.05      6.74 o 
   8   3   2     1475.94     1655.62     14.17 o 
   9   3   2      859.95      790.05      6.90 o 
  10   3   2        6.25        9.60      1.13 o 
  11   3   2      714.69      682.38      8.52 o 
  12   3   2      106.47      108.35      1.48 o 
  13   3   2      750.92      753.36      9.25 o 
  14   3   2        4.97        4.69      0.84 o 
  15   3   2      155.71      166.32      2.37 o 
  16   3   2      444.77      443.39      4.85 o 
 -16   4   2       28.80       30.74      2.30 o 
 -15   4   2      199.10      205.32      2.27 o 
 -14   4   2       97.42       99.73      1.37 o 
 -13   4   2        2.35        2.91      0.55 o 
 -12   4   2        0.89        3.38      0.64 o 
 -11   4   2      154.77      154.90      2.98 o 
 -10   4   2       18.67       20.83      0.69 o 
  -9   4   2        0.47        1.68      0.44 o 
  -8   4   2      404.33      416.73      4.67 o 
  -7   4   2        3.36        2.86      0.53 o 
  -6   4   2       22.24       19.86      1.66 o 
  -5   4   2      742.21      735.36      6.76 o 
  -4   4   2       45.85       60.66      0.59 o 
  -3   4   2     7087.21     7028.33     75.78 o 
  -2   4   2     4964.43     4869.02     40.55 o 
  -1   4   2     2768.58     2900.69     30.03 o 
   0   4   2     1444.41     1621.61     12.24 o 
   1   4   2     1040.82     1117.25      8.14 o 
   2   4   2       10.78       13.44      0.64 o 
   3   4   2      264.30      228.54      1.85 o 
   4   4   2     1318.68     1237.68      9.59 o 
   5   4   2     2731.99     2899.13     27.52 o 
   6   4   2      331.99      313.32      2.80 o 
   7   4   2       17.17       13.64      0.67 o 
   8   4   2      113.79       89.90      1.19 o 
   9   4   2       91.22       81.63      1.33 o 
  10   4   2      868.20      854.12      7.41 o 
  11   4   2      322.81      298.77      3.31 o 
  12   4   2       61.23       57.25      1.42 o 
  13   4   2       37.74       39.43      1.38 o 
  14   4   2      124.63      124.30      2.10 o 
  15   4   2       33.98       33.73      1.42 o 
  16   4   2       24.75       32.27      3.62 o 
 -16   5   2       88.66       86.61      2.79 o 
 -15   5   2      219.95      227.43      4.93 o 
 -14   5   2      194.16      193.45      2.72 o 
 -13   5   2      648.73      651.42      5.73 o 
 -12   5   2      479.99      460.23      3.84 o 
 -11   5   2      298.87      289.05      2.69 o 
 -10   5   2      530.80      519.16      4.71 o 
  -9   5   2      862.62      902.83      7.40 o 
  -8   5   2      976.97      935.65      6.61 o 
  -7   5   2     1151.37     1168.90      9.05 o 
  -6   5   2       85.28       62.63      1.21 o 
  -5   5   2        1.51        3.50      0.67 o 
  -4   5   2      352.54      345.63      2.37 o 
  -3   5   2      559.92      437.82      2.97 o 
  -2   5   2      107.09       93.33      1.05 o 
  -1   5   2      469.02      494.59      3.45 o 
   0   5   2      238.73      151.72      1.44 o 
   1   5   2      968.61      920.27      6.72 o 
   2   5   2      757.80      613.85      4.02 o 
   3   5   2     3136.96     3630.87     42.35 o 
   4   5   2     1863.11     2000.68     16.42 o 
   5   5   2       79.56       56.48      1.15 o 
   6   5   2     2025.97     2083.58     19.86 o 
   7   5   2     2607.19     2750.02     27.47 o 
   8   5   2     3107.02     3516.89     36.46 o 
   9   5   2      385.77      350.25      2.78 o 
  10   5   2        2.51        5.15      0.68 o 
  11   5   2      237.18      224.19      2.47 o 
  12   5   2     1556.54     1554.84     14.26 o 
  13   5   2       57.69       52.90      1.65 o 
  14   5   2       17.47       17.51      1.27 o 
  15   5   2       26.80       29.54      1.30 o 
 -15   6   2      238.56      238.79      4.75 o 
 -14   6   2      986.23      988.39     13.16 o 
 -13   6   2      891.46      881.25      7.79 o 
 -12   6   2       13.25       16.45      1.07 o 
 -11   6   2      132.28      114.23      1.50 o 
 -10   6   2        0.02        4.53      1.81 o 
  -9   6   2     5154.62     5510.24     51.69 o 
  -8   6   2      492.66      487.43      4.55 o 
  -7   6   2     1462.32     1429.14     12.09 o 
  -6   6   2        8.06       10.94      0.53 o 
  -5   6   2      798.13      828.26      5.91 o 
  -4   6   2      226.00      206.47      1.65 o 
  -3   6   2      903.47      878.57      6.68 o 
  -2   6   2      187.39      238.57      1.91 o 
  -1   6   2        0.01        1.00      0.39 o 
   0   6   2      432.33      431.52      3.41 o 
   1   6   2      226.02      228.88      2.03 o 
   2   6   2      196.40      176.29      1.83 o 
   3   6   2     1526.53     1568.85     12.65 o 
   4   6   2     1383.80     1462.10     11.64 o 
   5   6   2      782.33      780.09      6.32 o 
   6   6   2      114.20       97.49      2.28 o 
   7   6   2     2260.02     2294.14     22.81 o 
   8   6   2      147.10      130.69      2.05 o 
   9   6   2      129.26      116.85      1.76 o 
  10   6   2      144.43      122.35      2.19 o 
  11   6   2      605.27      613.23      7.04 o 
  12   6   2       67.42       68.63      2.04 o 
  13   6   2       11.03       14.82      1.30 o 
  14   6   2       13.08       15.64      1.39 o 
  15   6   2      404.25      400.66     10.66 o 
 -14   7   2       34.38       29.43      2.95 o 
 -13   7   2      309.28      314.97      6.21 o 
 -12   7   2        4.71        3.19      0.65 o 
 -11   7   2       38.05       37.56      0.93 o 
 -10   7   2      207.21      209.93      2.27 o 
  -9   7   2      309.50      314.57      2.66 o 
  -8   7   2      296.33      308.38      3.59 o 
  -7   7   2       20.57       25.24      1.14 o 
  -6   7   2      846.63      875.78      6.99 o 
  -5   7   2      534.00      540.68      4.51 o 
  -4   7   2       44.69       43.80      1.74 o 
  -3   7   2      173.24      145.35      1.72 o 
  -2   7   2      783.29      864.33      7.15 o 
  -1   7   2      426.34      454.02      3.89 o 
   0   7   2      677.56      726.63      5.93 o 
   1   7   2       40.47       45.55      1.15 o 
   2   7   2       46.48       53.54      1.13 o 
   3   7   2      335.37      341.92      2.85 o 
   4   7   2      601.93      597.04      5.19 o 
   5   7   2     1248.04     1260.28     10.57 o 
   6   7   2      851.80      842.61      7.78 o 
   7   7   2      182.90      187.23      2.61 o 
   8   7   2        0.10        2.28      0.89 o 
   9   7   2      934.54      887.23      9.60 o 
  10   7   2        1.38        1.23      0.78 o 
  11   7   2       28.50       26.44      1.16 o 
  12   7   2      210.43      214.63      3.08 o 
  13   7   2      102.61      103.82      2.52 o 
  14   7   2      139.92      126.73      2.76 o 
 -13   8   2      103.13       99.80      2.95 o 
 -12   8   2        5.45        4.34      1.46 o 
 -11   8   2      276.75      269.28      3.23 o 
 -10   8   2      304.63      309.96      4.66 o 
  -9   8   2      867.25      839.93      7.65 o 
  -8   8   2      436.21      413.27      4.82 o 
  -7   8   2      719.01      751.34     11.58 o 
  -6   8   2        0.55        1.81      0.73 o 
  -5   8   2      277.46      275.79      2.78 o 
  -4   8   2       74.49       83.58      1.72 o 
  -3   8   2     1254.36     1271.53     10.69 o 
  -2   8   2      822.87      775.95      8.62 o 
  -1   8   2       43.87       41.42      1.36 o 
   0   8   2     1992.45     1935.71     16.87 o 
   1   8   2       82.33       84.07      1.40 o 
   2   8   2     1273.64     1202.77      9.42 o 
   3   8   2     1762.69     1800.35     14.22 o 
   4   8   2      530.96      505.89      4.82 o 
   5   8   2      298.50      264.41      2.74 o 
   6   8   2      123.41      129.36      2.39 o 
   7   8   2      879.28      883.94      8.66 o 
   8   8   2      348.77      346.49      4.44 o 
   9   8   2       90.68       76.01      1.84 o 
  10   8   2     1553.18     1526.02     16.15 o 
  11   8   2       55.53       54.60      1.55 o 
  12   8   2        1.61        1.49      0.75 o 
  13   8   2        6.34        9.00      1.31 o 
 -12   9   2        5.71        7.50      1.67 o 
 -11   9   2      153.12      150.37      4.64 o 
 -10   9   2      110.84      111.47      1.66 o 
  -9   9   2      578.20      531.14      6.27 o 
  -8   9   2       83.34       94.48      2.41 o 
  -7   9   2      487.97      485.19      4.99 o 
  -6   9   2      149.14      134.36      1.87 o 
  -5   9   2       77.25       78.15      1.80 o 
  -4   9   2       42.99       31.25      1.25 o 
  -3   9   2     1388.29     1357.00     12.02 o 
  -2   9   2      485.22      445.02      4.43 o 
  -1   9   2       39.42       41.06      1.21 o 
   0   9   2      113.06       86.93      1.51 o 
   1   9   2     1820.58     1808.66     14.92 o 
   2   9   2        6.24        7.87      1.92 o 
   3   9   2       12.92       11.35      0.90 o 
   4   9   2       74.51       64.95      1.46 o 
   5   9   2       76.54       70.23      1.36 o 
   6   9   2      143.36      131.06      2.25 o 
   7   9   2      461.60      442.25      4.57 o 
   8   9   2      158.00      156.15      2.96 o 
   9   9   2       40.46       42.55      1.72 o 
  10   9   2       43.73       50.67      2.21 o 
  11   9   2       36.21       41.88      1.39 o 
  12   9   2      104.63      119.91      2.36 o 
 -11  10   2       54.12       50.60      3.25 o 
 -10  10   2      380.98      388.67      6.83 o 
  -9  10   2       10.05       11.91      0.98 o 
  -8  10   2       72.45       70.77      2.19 o 
  -7  10   2      811.29      815.60     10.89 o 
  -6  10   2      375.12      420.24      4.38 o 
  -5  10   2      343.56      349.70      3.91 o 
  -4  10   2      535.02      516.77      4.77 o 
  -3  10   2      160.09      145.83      2.32 o 
  -2  10   2      508.97      540.93      5.09 o 
  -1  10   2     1157.53     1147.06     11.92 o 
   0  10   2      150.62      136.22      2.63 o 
   1  10   2      195.03      194.75      2.27 o 
   2  10   2       25.77       23.39      1.25 o 
   3  10   2      284.42      276.56      3.07 o 
   4  10   2      359.80      347.71      3.75 o 
   5  10   2      560.40      571.03      5.08 o 
   6  10   2       62.18       63.32      1.53 o 
   7  10   2      202.65      203.85      2.70 o 
   8  10   2      237.47      240.72      3.57 o 
   9  10   2      198.11      187.40      4.29 o 
  10  10   2      159.63      157.19      3.56 o 
  -9  11   2       31.13       30.63      4.05 o 
  -8  11   2       65.74       63.08      2.11 o 
  -7  11   2      378.69      375.17      7.56 o 
  -6  11   2      360.16      353.80      4.04 o 
  -5  11   2       91.49       94.71      1.86 o 
  -4  11   2       13.70        8.97      1.28 o 
  -3  11   2      575.83      580.65      6.32 o 
  -2  11   2       60.77       64.36      1.72 o 
  -1  11   2      994.80     1002.04     10.16 o 
   0  11   2       76.51       69.23      1.80 o 
   1  11   2       33.22       33.23      1.84 o 
   2  11   2       95.64       90.97      1.75 o 
   3  11   2       14.03       17.32      1.18 o 
   4  11   2        0.37        1.33      0.85 o 
   5  11   2      219.65      230.41      2.71 o 
   6  11   2        2.84        5.58      1.03 o 
   7  11   2       12.39       10.15      0.98 o 
   8  11   2      285.30      282.96      3.89 o 
  -6  12   2      214.55      196.68      8.64 o 
  -5  12   2      106.81      104.38      2.23 o 
  -4  12   2        3.70        1.55      0.83 o 
  -3  12   2      583.97      602.67      8.80 o 
  -2  12   2       20.42       16.82      1.34 o 
  -1  12   2       23.93       23.08      1.44 o 
   0  12   2       63.49       59.84      1.80 o 
   1  12   2      365.12      380.20      4.24 o 
   2  12   2        0.03        1.61      1.10 o 
   3  12   2        7.53        8.75      1.16 o 
   4  12   2       11.12       12.19      1.23 o 
   5  12   2       43.16       39.30      1.87 o 
   6  12   2       54.32       63.74      2.15 o 
 -17   1   3       14.37       17.95      1.32 o 
 -16   1   3      104.42      109.31      2.02 o 
 -15   1   3      895.57      890.72      7.61 o 
 -14   1   3       31.44       20.70      1.00 o 
 -13   1   3       10.65        9.65      0.91 o 
 -12   1   3      228.64      184.29      1.94 o 
 -11   1   3      895.83      855.96      7.24 o 
 -10   1   3      672.52      637.15      7.70 o 
  -9   1   3        7.42       14.51      0.78 o 
  -8   1   3        2.38        2.74      0.60 o 
  -7   1   3     2178.64     2283.14     33.83 o 
  -6   1   3       43.58      118.86      1.85 o 
  -5   1   3      227.21      292.14      5.08 o 
  -4   1   3     1449.97     1423.96     26.41 o 
  -3   1   3     2723.44     2372.69     51.38 o 
  -2   1   3     1834.37     1899.77     17.27 o 
  -1   1   3     1463.66     1351.87     23.31 o 
   0   1   3     7384.86     6867.01     64.97 o 
   1   1   3      233.41      230.95      1.50 o 
   2   1   3    13184.23    13707.87    171.58 o 
   3   1   3     3047.03     2868.83     25.62 o 
   4   1   3      254.18      364.55      3.72 o 
   5   1   3        7.12       10.49      1.31 o 
   6   1   3      393.64      453.24      8.32 o 
   7   1   3     1431.17     1543.69     13.58 o 
   8   1   3      347.30      318.24      3.92 o 
   9   1   3     3111.66     3248.38     45.06 o 
  10   1   3     1454.75     1502.47     14.38 o 
  11   1   3      346.12      340.12      3.58 o 
  12   1   3      856.95      896.38      7.93 o 
  13   1   3       67.62       64.07      1.38 o 
  14   1   3     1342.18     1354.43     16.34 o 
  15   1   3        3.00        3.64      0.83 o 
  16   1   3      494.44      512.54      9.82 o 
 -17   2   3      131.30      139.09      2.53 o 
 -16   2   3      933.04      973.26      9.47 o 
 -15   2   3      376.85      371.23      5.64 o 
 -14   2   3     1549.06     1529.60     15.26 o 
 -13   2   3      475.14      426.19      4.40 o 
 -12   2   3      513.64      513.57      4.97 o 
 -11   2   3      177.57      162.45      2.26 o 
 -10   2   3     1281.42     1277.42     11.55 o 
  -9   2   3      511.33      586.50      4.75 o 
  -8   2   3       18.78       27.62      0.61 o 
  -7   2   3       11.13        4.72      0.42 o 
  -6   2   3     5584.60     5635.04     59.67 o 
  -5   2   3      742.65      698.51      6.99 o 
  -4   2   3      544.53      492.90      3.86 o 
  -3   2   3      600.67      634.82      4.73 o 
  -2   2   3      939.04      899.22      9.97 o 
  -1   2   3     4866.46     4573.04     40.51 o 
   0   2   3    19412.90    20483.23    229.33 o 
   1   2   3     8781.81     8733.86     81.21 o 
   2   2   3    12366.68    12956.04    145.27 o 
   3   2   3      614.39      779.13      8.34 o 
   4   2   3     4092.34     4241.82     42.46 o 
   5   2   3     2552.86     2387.14     38.18 o 
   6   2   3      754.08      734.40     11.60 o 
   7   2   3      133.38      163.52      2.69 o 
   8   2   3      425.99      462.42      5.05 o 
   9   2   3     4441.54     4778.22    103.04 o 
  10   2   3     1075.93     1115.26     19.19 o 
  11   2   3       18.73       22.34      2.47 o 
  12   2   3      102.15      101.09      2.05 o 
  13   2   3      320.76      324.75      3.81 o 
  14   2   3        0.25        0.59      0.63 o 
  15   2   3      198.56      208.20      2.50 o 
  16   2   3       14.68       11.98      1.85 o 
 -16   3   3       19.32       18.17      1.64 o 
 -15   3   3       11.45       16.27      1.20 o 
 -14   3   3      715.36      728.97     10.49 o 
 -13   3   3       87.71       89.87      1.70 o 
 -12   3   3      570.62      553.78      4.76 o 
 -11   3   3        5.09        7.40      0.83 o 
 -10   3   3       10.72       10.22      0.61 o 
  -9   3   3     2394.39     2473.83     20.83 o 
  -8   3   3     1559.06     1522.10     11.57 o 
  -7   3   3       21.17       22.49      1.03 o 
  -6   3   3        1.00        3.64      1.04 o 
  -5   3   3        8.60       18.75      0.63 o 
  -4   3   3     1478.97     1508.45     29.14 o 
  -3   3   3      871.51     1020.68      7.87 o 
  -2   3   3      197.55      176.50      1.32 o 
  -1   3   3      675.28      763.54      4.69 o 
   0   3   3       20.48       29.86      0.49 o 
   1   3   3      218.48      146.20      1.33 o 
   2   3   3     1560.12     1541.95     11.49 o 
   3   3   3      171.06      199.25      2.10 o 
   4   3   3     1007.59     1046.58      8.64 o 
   5   3   3      198.49      254.70      2.36 o 
   6   3   3       46.26       29.85      0.89 o 
   7   3   3     1153.17     1208.87     10.35 o 
   8   3   3     3479.52     3659.34     33.85 o 
   9   3   3       77.30       80.49      1.23 o 
  10   3   3      145.53      151.54      1.78 o 
  11   3   3       28.02       28.47      1.58 o 
  12   3   3      118.64      122.19      2.18 o 
  13   3   3      391.89      398.16      4.51 o 
  14   3   3        0.29        1.56      0.91 o 
  15   3   3      203.95      200.78      2.72 o 
  16   3   3      262.33      279.10      4.44 o 
 -16   4   3        0.82        1.72      1.10 o 
 -15   4   3      618.29      611.32      8.57 o 
 -14   4   3       96.03       88.58      1.16 o 
 -13   4   3      940.48      936.62      9.84 o 
 -12   4   3      302.06      290.99      2.73 o 
 -11   4   3        0.10        0.47      0.30 o 
 -10   4   3     1025.17     1001.14      9.75 o 
  -9   4   3     2799.84     2893.19     25.08 o 
  -8   4   3     2070.43     2043.24     16.59 o 
  -7   4   3     1112.61     1182.67     11.23 o 
  -6   4   3      330.46      320.81      3.42 o 
  -5   4   3      795.00      809.43      8.11 o 
  -4   4   3     3009.70     3154.87     61.09 o 
  -3   4   3      412.05      324.81      2.61 o 
  -2   4   3       18.31       33.32      1.06 o 
  -1   4   3     2277.88     2644.34     26.35 o 
   0   4   3     1415.60     1494.19     11.34 o 
   1   4   3     5213.57     5135.18     80.69 o 
   2   4   3        2.20        1.78      0.41 o 
   3   4   3     3924.75     4183.78     46.31 o 
   4   4   3      958.71      961.26      7.28 o 
   5   4   3        0.36       21.56      0.81 o 
   6   4   3     1315.96     1286.99     11.61 o 
   7   4   3     2034.94     2080.13     19.63 o 
   8   4   3      589.69      611.15      5.05 o 
   9   4   3      640.23      627.80      8.13 o 
  10   4   3      207.87      234.88      4.17 o 
  11   4   3      998.10     1011.86      8.84 o 
  12   4   3      617.36      610.56      7.26 o 
  13   4   3       16.87       15.35      0.89 o 
  14   4   3       48.23       44.22      1.18 o 
  15   4   3      224.79      213.32      3.49 o 
 -16   5   3      144.70      139.85      3.74 o 
 -15   5   3      187.93      168.71      3.74 o 
 -14   5   3      639.66      644.74      8.16 o 
 -13   5   3       34.26       32.64      0.86 o 
 -12   5   3      269.51      258.85      3.47 o 
 -11   5   3      423.51      424.60      3.68 o 
 -10   5   3     1180.10     1175.56      9.56 o 
  -9   5   3      844.15      875.36      6.79 o 
  -8   5   3       26.29       31.78      1.18 o 
  -7   5   3      359.31      379.33      4.06 o 
  -6   5   3      510.58      454.44      3.43 o 
  -5   5   3       20.44       19.84      0.48 o 
  -4   5   3      304.64      394.44      4.72 o 
  -3   5   3       89.02       75.55      1.03 o 
  -2   5   3        0.01        2.90      0.78 o 
  -1   5   3      480.45      514.22      4.14 o 
   0   5   3      540.07      560.21      4.05 o 
   1   5   3       65.97       56.50      0.81 o 
   2   5   3        6.23        4.86      0.52 o 
   3   5   3      710.41      757.99      5.27 o 
   4   5   3        0.88        2.37      0.73 o 
   5   5   3       76.25       77.88      1.12 o 
   6   5   3     1068.73     1093.80     10.14 o 
   7   5   3      267.48      288.81      2.98 o 
   8   5   3        0.57        2.61      0.92 o 
   9   5   3      532.39      501.17      5.05 o 
  10   5   3       50.71       50.02      1.45 o 
  11   5   3      258.25      291.23      3.92 o 
  12   5   3      102.81       89.08      2.67 o 
  13   5   3      390.91      380.32      4.99 o 
  14   5   3       92.55       87.06      2.86 o 
  15   5   3       70.97       63.90      2.62 o 
 -15   6   3      109.68      108.02      2.88 o 
 -14   6   3       34.21       33.46      2.34 o 
 -13   6   3       62.66       66.49      2.46 o 
 -12   6   3       80.35       85.50      1.16 o 
 -11   6   3     1556.07     1587.14     13.19 o 
 -10   6   3        0.21        0.46      0.31 o 
  -9   6   3      220.45      209.96      1.97 o 
  -8   6   3      210.57      206.63      1.86 o 
  -7   6   3        9.01        8.97      0.52 o 
  -6   6   3       16.66       17.93      0.53 o 
  -5   6   3       88.82       88.71      0.88 o 
  -4   6   3      271.27      273.34      2.09 o 
  -3   6   3      410.44      320.30      2.56 o 
  -2   6   3     1468.16     1572.85     12.80 o 
  -1   6   3      310.12      247.20      2.13 o 
   0   6   3      497.96      482.14      4.22 o 
   1   6   3      908.83      900.51      7.02 o 
   2   6   3     3548.46     3675.52     33.66 o 
   3   6   3      549.69      541.96      4.17 o 
   4   6   3      907.48      958.46      6.98 o 
   5   6   3      160.59      129.31      1.99 o 
   6   6   3     1228.07     1209.99     11.55 o 
   7   6   3      121.05      119.72      2.12 o 
   8   6   3      592.65      602.82      5.72 o 
   9   6   3       32.07       41.19      1.26 o 
  10   6   3      248.95      220.33      2.62 o 
  11   6   3      165.64      157.22      3.08 o 
  12   6   3      568.34      536.84      6.33 o 
  13   6   3        0.43        0.65      0.98 o 
  14   6   3      103.44      101.59      2.82 o 
 -14   7   3      893.55      890.68     12.22 o 
 -13   7   3        3.33        7.96      2.03 o 
 -12   7   3      272.30      259.21      4.67 o 
 -11   7   3      351.00      340.22      3.08 o 
 -10   7   3      746.06      725.99      8.37 o 
  -9   7   3      129.98      127.00      1.60 o 
  -8   7   3     4002.58     4175.63     40.87 o 
  -7   7   3      529.04      520.01      4.65 o 
  -6   7   3      155.59      155.98      1.58 o 
  -5   7   3      259.63      275.75      2.52 o 
  -4   7   3     3305.21     3417.65     30.91 o 
  -3   7   3     1487.07     1469.21     12.07 o 
  -2   7   3      115.54      122.63      1.74 o 
  -1   7   3     1445.76     1430.22     11.90 o 
   0   7   3      631.77      611.28      6.14 o 
   1   7   3     1950.74     1914.12     16.61 o 
   2   7   3     2768.29     2908.92     24.20 o 
   3   7   3      661.73      630.93      4.95 o 
   4   7   3      353.16      372.33      3.19 o 
   5   7   3     2136.15     2157.30     19.15 o 
   6   7   3     1763.63     1792.03     19.28 o 
   7   7   3      252.00      226.61      2.88 o 
   8   7   3        7.42        6.26      0.95 o 
   9   7   3       42.42       51.97      2.24 o 
  10   7   3      812.62      828.34      8.86 o 
  11   7   3      353.67      352.90      4.08 o 
  12   7   3      119.88      124.61      3.15 o 
  13   7   3      215.41      195.39      3.65 o 
  14   7   3      101.53       99.13      5.90 o 
 -13   8   3       18.81       14.25      1.80 o 
 -12   8   3      549.33      520.96     10.56 o 
 -11   8   3      160.98      148.58      2.78 o 
 -10   8   3       44.02       46.19      0.85 o 
  -9   8   3       63.80       64.39      0.94 o 
  -8   8   3      285.07      261.11      2.97 o 
  -7   8   3      618.33      602.32      5.40 o 
  -6   8   3      134.05      149.55      1.81 o 
  -5   8   3      145.39      157.30      1.84 o 
  -4   8   3     1062.34     1060.53      8.81 o 
  -3   8   3       24.72       23.93      1.00 o 
  -2   8   3      142.45      137.79      1.85 o 
  -1   8   3       55.55       55.22      1.51 o 
   0   8   3      455.58      514.60      5.39 o 
   1   8   3     1183.58     1184.61     10.40 o 
   2   8   3      630.11      648.04      5.58 o 
   3   8   3      187.47      173.49      2.21 o 
   4   8   3       27.98       31.72      1.40 o 
   5   8   3       24.30       19.93      1.01 o 
   6   8   3      250.71      235.23      4.23 o 
   7   8   3      409.17      407.87      4.98 o 
   8   8   3      207.48      213.08      3.06 o 
   9   8   3       70.31       72.29      2.01 o 
  10   8   3      168.16      174.33      2.84 o 
  11   8   3        0.69        2.41      0.79 o 
  12   8   3      117.52      115.88      2.00 o 
  13   8   3     1122.43     1106.72     16.49 o 
 -12   9   3       51.85       49.04      2.89 o 
 -11   9   3      474.59      452.16     13.57 o 
 -10   9   3       59.14       51.52      4.04 o 
  -9   9   3       11.98       14.04      0.82 o 
  -8   9   3        3.22        3.43      1.14 o 
  -7   9   3      900.59      969.53     14.34 o 
  -6   9   3     1023.79      983.15      8.70 o 
  -5   9   3     1362.52     1328.21     12.17 o 
  -4   9   3        8.87        6.19      0.84 o 
  -3   9   3       66.45       80.48      1.43 o 
  -2   9   3     1544.95     1541.32     15.02 o 
  -1   9   3      744.73      703.83      8.16 o 
   0   9   3      430.33      423.04      4.14 o 
   1   9   3       49.77       57.68      1.43 o 
   2   9   3        0.32        1.97      0.81 o 
   3   9   3      189.87      187.87      2.65 o 
   4   9   3      815.51      778.47      7.00 o 
   5   9   3      150.17      160.86      2.57 o 
   6   9   3       66.21       63.25      1.60 o 
   7   9   3      281.58      272.92      3.65 o 
   8   9   3      241.35      232.23      3.56 o 
   9   9   3      300.18      310.08      4.33 o 
  10   9   3      276.37      275.21      4.40 o 
  11   9   3      122.28      128.36      2.30 o 
 -10  10   3       89.00       76.92      4.42 o 
  -9  10   3       36.77       34.75      2.29 o 
  -8  10   3      501.15      497.52      6.14 o 
  -7  10   3       10.71        8.32      1.12 o 
  -6  10   3      267.46      255.72      3.20 o 
  -5  10   3      142.30      137.46      1.86 o 
  -4  10   3       64.07       68.66      1.95 o 
  -3  10   3      206.21      203.17      2.80 o 
  -2  10   3      214.64      226.29      3.39 o 
  -1  10   3      562.09      551.21      8.39 o 
   0  10   3       70.59       67.19      1.48 o 
   1  10   3       86.15       92.35      1.75 o 
   2  10   3      100.66       94.55      1.78 o 
   3  10   3      300.68      295.48      3.21 o 
   4  10   3      330.49      331.06      3.62 o 
   5  10   3        1.19        2.04      0.87 o 
   6  10   3        6.38        8.55      1.20 o 
   7  10   3       15.31       15.71      1.48 o 
   8  10   3       49.63       47.93      1.67 o 
   9  10   3      260.55      266.11      3.56 o 
  10  10   3      133.50      135.68      2.82 o 
  -8  11   3      141.86      154.70      4.47 o 
  -7  11   3       52.03       60.09      1.73 o 
  -6  11   3      179.43      168.74      4.15 o 
  -5  11   3       39.40       47.44      6.75 o 
  -4  11   3       18.53       14.03      0.96 o 
  -3  11   3       27.73       33.38      1.34 o 
  -2  11   3       45.76       49.22      2.70 o 
  -1  11   3        3.33        2.62      0.92 o 
   0  11   3      231.46      254.23      3.32 o 
   1  11   3        6.58       10.75      1.07 o 
   2  11   3      153.81      152.56      2.37 o 
   3  11   3       60.81       59.20      1.55 o 
   4  11   3      162.10      163.77      2.39 o 
   5  11   3        9.63       11.09      1.27 o 
   6  11   3       12.00        9.79      1.14 o 
   7  11   3      146.60      157.63      2.73 o 
   8  11   3       12.03       10.91      1.49 o 
  -6  12   3      771.94      765.48     77.38 o 
  -5  12   3      171.55      160.12      2.46 o 
  -4  12   3       69.32       66.03      2.09 o 
  -3  12   3       98.83       98.53      2.42 o 
  -2  12   3      190.90      189.86      3.09 o 
  -1  12   3      932.15      951.37      8.99 o 
   0  12   3      202.72      210.46      3.16 o 
   1  12   3      209.29      209.28      3.44 o 
   2  12   3        5.22        2.33      0.94 o 
   3  12   3       98.55       99.93      2.29 o 
   4  12   3      117.65      114.82      2.19 o 
   5  12   3       95.44       92.32      1.90 o 
 -17   0   4      665.90      685.33      9.66 o 
 -16   0   4      146.86      148.28      2.49 o 
 -15   0   4        0.21        4.62      2.19 o 
 -14   0   4      191.83      177.42      2.47 o 
 -13   0   4       58.86       58.46      1.24 o 
 -12   0   4      136.16      121.11      1.71 o 
 -11   0   4     3649.09     4058.87     59.44 o 
 -10   0   4        3.27        8.44      1.11 o 
  -9   0   4      205.43      193.61      4.93 o 
  -8   0   4     3307.18     3616.42     49.59 o 
  -7   0   4        5.73       23.01      0.92 o 
  -6   0   4     3397.04     3498.48     46.35 o 
  -5   0   4     1803.22     1754.73     24.26 o 
  -4   0   4     1648.61     1630.69     17.90 o 
  -3   0   4       72.85       89.66      0.88 o 
  -2   0   4     1829.49     1853.59     21.26 o 
  -1   0   4     3605.31     3084.04     54.80 o 
   0   0   4      390.31      395.73      5.41 o 
   1   0   4      119.43       96.73      1.50 o 
   2   0   4       90.38       92.63      4.69 o 
   3   0   4     2869.74     2456.01     44.11 o 
   4   0   4      206.53      197.84      3.82 o 
   5   0   4      477.97      561.45      9.45 o 
   6   0   4     6443.22     6508.74    150.77 o 
   7   0   4        0.69        7.23      1.92 o 
   8   0   4     5401.83     5155.21    137.73 o 
   9   0   4      761.78      732.49     19.71 o 
  10   0   4        7.93       10.54      0.93 o 
  11   0   4     4254.00     4394.57    102.21 o 
  12   0   4      786.33      830.23     10.08 o 
  13   0   4      660.77      700.63      9.61 o 
  14   0   4      139.44      149.43      2.65 o 
  15   0   4     1276.90     1221.28     31.75 o 
  16   0   4        9.57        8.21      3.10 o 
 -17   1   4       17.86       19.26      1.30 o 
 -16   1   4      401.91      390.77      4.64 o 
 -15   1   4      376.48      362.26      4.80 o 
 -14   1   4       60.62       71.82      1.35 o 
 -13   1   4      487.03      469.09      4.01 o 
 -12   1   4      823.82      777.26      6.40 o 
 -11   1   4      381.34      356.73      3.03 o 
 -10   1   4       90.14       98.78      1.14 o 
  -9   1   4      382.63      354.09      2.68 o 
  -8   1   4      337.34      312.67      2.97 o 
  -7   1   4      333.11      315.24      3.51 o 
  -6   1   4     3326.71     3197.70     57.66 o 
  -5   1   4     1226.44     1425.66     27.29 o 
  -4   1   4     1002.83     1098.63     17.45 o 
  -3   1   4      229.48      183.78      2.64 o 
  -2   1   4     6797.67     6094.69     85.94 o 
  -1   1   4      235.49      229.82      1.88 o 
   0   1   4     2623.85     2603.65     45.31 o 
   1   1   4     2359.77     2336.27     37.76 o 
   2   1   4     7004.15     6788.78     65.32 o 
   3   1   4     1570.74     1506.45     27.70 o 
   4   1   4     4043.37     4091.72     40.19 o 
   5   1   4      458.85      462.40      7.96 o 
   6   1   4       31.45       64.37      5.43 o 
   7   1   4      185.24      201.15      2.75 o 
   8   1   4     1585.12     1652.38     15.15 o 
   9   1   4      480.02      488.71      5.03 o 
  10   1   4     1152.20     1167.83     10.11 o 
  11   1   4        0.42        2.09      0.70 o 
  12   1   4       64.55       67.12      1.80 o 
  13   1   4      258.36      265.90      2.66 o 
  14   1   4      305.36      302.61      2.99 o 
  15   1   4       51.66       43.32      3.39 o 
  16   1   4        4.86        4.82      2.51 o 
 -17   2   4       75.67       82.93      2.05 o 
 -16   2   4       79.24       84.03      2.62 o 
 -15   2   4      212.40      226.56      2.92 o 
 -14   2   4      415.69      403.77      4.09 o 
 -13   2   4      279.15      261.30      2.79 o 
 -12   2   4       73.72       79.07      1.38 o 
 -11   2   4        1.75        1.08      0.54 o 
 -10   2   4     1733.51     1697.40     15.20 o 
  -9   2   4     1338.26     1443.86     12.59 o 
  -8   2   4      487.83      450.76      4.14 o 
  -7   2   4     2533.20     2670.22     37.68 o 
  -6   2   4     1108.71     1157.82     15.93 o 
  -5   2   4     3270.92     3432.09     38.73 o 
  -4   2   4        0.86        3.98      0.47 o 
  -3   2   4      708.42      667.45      3.92 o 
  -2   2   4     2977.64     2999.64     25.41 o 
  -1   2   4      313.45      315.62      1.87 o 
   0   2   4     2442.77     2710.16     27.81 o 
   1   2   4     7374.28     7052.68     62.91 o 
   2   2   4     1331.32     1352.23     10.92 o 
   3   2   4      720.44      669.50      8.26 o 
   4   2   4     2348.44     2639.11     48.09 o 
   5   2   4     1383.16     1584.86     16.17 o 
   6   2   4     2506.96     2583.28     24.66 o 
   7   2   4        9.33        8.16      0.84 o 
   8   2   4     2175.20     2379.66     27.84 o 
   9   2   4      346.75      326.36      3.09 o 
  10   2   4       59.32       56.52      1.27 o 
  11   2   4       36.06       36.22      1.14 o 
  12   2   4     1030.75     1045.84     12.61 o 
  13   2   4      820.37      821.80      7.51 o 
  14   2   4       28.22       28.81      1.08 o 
  15   2   4        0.29        1.21      1.09 o 
  16   2   4      622.25      622.41      9.11 o 
 -16   3   4      228.31      235.02      4.50 o 
 -15   3   4      309.85      305.61      5.80 o 
 -14   3   4       12.79       14.01      0.60 o 
 -13   3   4       44.77       52.66      1.32 o 
 -12   3   4      513.08      482.90      4.48 o 
 -11   3   4      257.70      223.85      1.82 o 
 -10   3   4      197.20      193.75      2.07 o 
  -9   3   4      363.53      371.88      4.16 o 
  -8   3   4      578.76      531.70      5.75 o 
  -7   3   4      505.87      591.72      6.69 o 
  -6   3   4     1634.83     1755.40     17.81 o 
  -5   3   4      581.67      553.71      4.77 o 
  -4   3   4     1510.15     1798.01     15.56 o 
  -3   3   4      114.88      153.17      2.04 o 
  -2   3   4     5304.98     5184.45     43.45 o 
  -1   3   4     4400.03     4593.86     37.98 o 
   0   3   4     4558.80     4559.15     37.53 o 
   1   3   4     2895.39     2902.01     34.06 o 
   2   3   4      492.56      572.01      4.21 o 
   3   3   4      396.12      441.81      3.25 o 
   4   3   4      499.63      470.72      6.20 o 
   5   3   4      942.95      856.21      6.47 o 
   6   3   4      388.32      349.97      3.12 o 
   7   3   4       28.38       39.22      0.95 o 
   8   3   4     1190.58     1195.36     12.00 o 
   9   3   4      537.29      530.14      6.15 o 
  10   3   4      362.24      336.45      5.29 o 
  11   3   4       37.89       48.39      2.24 o 
  12   3   4     1059.62     1059.91     11.64 o 
  13   3   4        8.80        7.11      1.29 o 
  14   3   4      113.87       99.88      2.42 o 
  15   3   4      409.41      419.27      5.72 o 
 -16   4   4       60.09       55.89      2.29 o 
 -15   4   4       24.46       24.13      1.95 o 
 -14   4   4      149.12      147.43      3.12 o 
 -13   4   4       22.74       22.33      0.47 o 
 -12   4   4      315.03      291.35      5.21 o 
 -11   4   4      954.15      890.58      6.67 o 
 -10   4   4     2581.95     2605.58     31.28 o 
  -9   4   4       34.23       33.53      2.22 o 
  -8   4   4     1069.27     1041.40     12.03 o 
  -7   4   4      972.83      984.61      8.85 o 
  -6   4   4      276.02      277.91      2.73 o 
  -5   4   4      932.05     1008.36      8.66 o 
  -4   4   4     1012.92     1041.32      6.68 o 
  -3   4   4      332.97      361.68      3.10 o 
  -2   4   4     1656.77     1898.97     13.39 o 
  -1   4   4      239.24      273.98      1.85 o 
   0   4   4      155.87      192.92      1.45 o 
   1   4   4     1421.04     1460.65     11.26 o 
   2   4   4      964.50      949.16      7.05 o 
   3   4   4      793.35      832.98      6.23 o 
   4   4   4       13.29       20.64      1.60 o 
   5   4   4        8.04        6.89      1.16 o 
   6   4   4       96.67      109.87      1.46 o 
   7   4   4       12.60       14.34      0.96 o 
   8   4   4       19.01       16.71      0.67 o 
   9   4   4        8.29        7.58      1.37 o 
  10   4   4      167.31      164.65      3.09 o 
  11   4   4        5.18        4.69      1.29 o 
  12   4   4      160.73      164.33      3.24 o 
  13   4   4        5.85       11.32      1.96 o 
  14   4   4       25.28       27.09      1.62 o 
  15   4   4       44.92       49.94      4.04 o 
 -15   5   4      396.46      400.54      6.13 o 
 -14   5   4        0.77        0.77      1.48 o 
 -13   5   4      383.01      380.66      7.01 o 
 -12   5   4       71.81       70.58      2.62 o 
 -11   5   4       19.54       18.20      1.88 o 
 -10   5   4      249.34      242.53      4.07 o 
  -9   5   4      567.57      571.78      6.88 o 
  -8   5   4      576.74      558.39      5.83 o 
  -7   5   4      885.05      853.61      7.75 o 
  -6   5   4      577.59      565.06      4.31 o 
  -5   5   4      539.92      544.04      5.46 o 
  -4   5   4       44.51       33.25      0.55 o 
  -3   5   4     1141.54     1120.05      7.62 o 
  -2   5   4      257.94      289.58      2.04 o 
  -1   5   4      654.86      805.74      5.36 o 
   0   5   4        0.06        2.99      1.09 o 
   1   5   4     3258.45     3438.78     30.64 o 
   2   5   4     1551.92     1574.34     12.73 o 
   3   5   4     1106.14     1073.88      7.54 o 
   4   5   4      168.96      150.19      1.60 o 
   5   5   4     2095.90     2002.00     16.83 o 
   6   5   4     1026.39      949.64      8.79 o 
   7   5   4      687.42      602.62      5.78 o 
   8   5   4        3.94        4.09      0.84 o 
   9   5   4       12.58       13.85      1.29 o 
  10   5   4      265.70      233.68      3.29 o 
  11   5   4      918.55      902.54     13.03 o 
  12   5   4        2.51        2.24      1.22 o 
  13   5   4      183.31      186.50      3.74 o 
  14   5   4       24.72       29.48      1.98 o 
  15   5   4       50.58       50.12      2.66 o 
 -15   6   4       13.51       20.94      1.76 o 
 -14   6   4      622.05      628.36     10.24 o 
 -13   6   4        2.95        2.94      1.39 o 
 -12   6   4      237.13      235.82      4.58 o 
 -11   6   4      137.57      124.02      2.97 o 
 -10   6   4      168.33      155.86      2.92 o 
  -9   6   4      138.28      140.23      2.57 o 
  -8   6   4     1307.31     1287.18     12.51 o 
  -7   6   4     1426.39     1493.23     17.28 o 
  -6   6   4       15.94       16.76      0.67 o 
  -5   6   4       24.23       27.70      0.64 o 
  -4   6   4     2886.08     2895.59     25.17 o 
  -3   6   4      226.71      251.30      2.19 o 
  -2   6   4      247.93      291.99      2.27 o 
  -1   6   4      357.23      382.75      3.32 o 
   0   6   4     1672.02     1745.57     14.25 o 
   1   6   4       67.00       48.87      1.14 o 
   2   6   4     3799.48     4006.10     38.51 o 
   3   6   4      178.16      160.31      1.79 o 
   4   6   4      231.77      230.40      2.70 o 
   5   6   4      715.80      709.68      5.43 o 
   6   6   4     1805.16     1883.33     16.47 o 
   7   6   4      595.81      575.73      5.51 o 
   8   6   4      144.52      145.45      2.25 o 
   9   6   4       61.39       65.90      1.55 o 
  10   6   4      394.37      403.38      5.36 o 
  11   6   4      935.08      907.31     17.27 o 
  12   6   4      540.52      511.86     10.04 o 
  13   6   4      205.12      215.01      3.40 o 
  14   6   4       13.16       13.22      1.66 o 
 -14   7   4       37.19       36.27      2.37 o 
 -13   7   4       49.45       52.16      2.26 o 
 -12   7   4      322.01      306.06     12.39 o 
 -11   7   4        0.12        2.05      1.99 o 
 -10   7   4      340.38      328.66      4.29 o 
  -9   7   4       35.98       36.05      0.74 o 
  -8   7   4      294.22      311.87      4.05 o 
  -7   7   4       16.65       18.94      1.58 o 
  -6   7   4      551.05      554.90      9.31 o 
  -5   7   4       57.90       45.05      0.86 o 
  -4   7   4       11.10       10.13      0.60 o 
  -3   7   4      141.09      158.89      1.64 o 
  -2   7   4       19.27       15.47      0.79 o 
  -1   7   4      341.09      323.53      3.50 o 
   0   7   4     1169.38     1125.05     16.92 o 
   1   7   4        0.06        3.40      0.86 o 
   2   7   4      208.55      195.85      2.58 o 
   3   7   4      319.01      285.01      3.09 o 
   4   7   4     2255.84     2355.24     19.45 o 
   5   7   4       22.22       15.86      1.13 o 
   6   7   4       31.47       28.85      1.06 o 
   7   7   4      748.44      787.82      7.12 o 
   8   7   4       35.37       42.76      1.32 o 
   9   7   4      539.59      552.41      5.75 o 
  10   7   4       14.59       18.87      1.41 o 
  11   7   4        4.72        6.91      0.90 o 
  12   7   4       43.87       44.46      4.17 o 
  13   7   4      177.46      170.03      3.36 o 
 -13   8   4      142.58      144.74      3.40 o 
 -12   8   4       89.53       90.24      3.09 o 
 -11   8   4       60.51       59.80      2.35 o 
 -10   8   4        0.28        0.90      1.09 o 
  -9   8   4       12.87       11.51      0.50 o 
  -8   8   4      251.46      241.02      2.76 o 
  -7   8   4      343.91      316.59      4.66 o 
  -6   8   4       21.90       20.34      0.61 o 
  -5   8   4      489.84      456.84      4.11 o 
  -4   8   4     1556.85     1592.96     14.16 o 
  -3   8   4      455.33      443.33      3.92 o 
  -2   8   4      184.32      182.08      2.32 o 
  -1   8   4     1829.63     1825.41     16.46 o 
   0   8   4     4439.44     4661.62     47.04 o 
   1   8   4      682.17      706.21      6.78 o 
   2   8   4     1145.26     1106.45      9.08 o 
   3   8   4      679.61      695.49      5.53 o 
   4   8   4     2900.24     3002.55     25.88 o 
   5   8   4       84.56       95.45      1.64 o 
   6   8   4      195.79      185.00      2.29 o 
   7   8   4      725.89      700.03      6.29 o 
   8   8   4      634.04      621.06      6.48 o 
   9   8   4      535.06      538.87      5.18 o 
  10   8   4      469.54      458.06      7.98 o 
  11   8   4        7.40        7.63      1.02 o 
  12   8   4      110.58      101.68      2.76 o 
 -12   9   4        4.50        5.71      1.64 o 
 -11   9   4       13.07       10.52      1.58 o 
 -10   9   4        9.79       11.33      1.72 o 
  -9   9   4      113.57      112.74      2.52 o 
  -8   9   4       45.95       53.16      1.83 o 
  -7   9   4      533.90      511.33      9.89 o 
  -6   9   4        0.20        1.49      0.73 o 
  -5   9   4      884.15      829.79      7.57 o 
  -4   9   4      163.64      130.34      1.73 o 
  -3   9   4      374.04      390.38      3.70 o 
  -2   9   4       90.96       90.75      1.61 o 
  -1   9   4       59.50       53.15      1.79 o 
   0   9   4      799.60      794.24      7.38 o 
   1   9   4       14.11        9.72      0.96 o 
   2   9   4       90.49       96.58      1.63 o 
   3   9   4      467.55      456.57      4.16 o 
   4   9   4     1089.13     1089.91      9.05 o 
   5   9   4      182.13      170.13      2.31 o 
   6   9   4        1.44        1.45      0.76 o 
   7   9   4       18.02       21.05      1.25 o 
   8   9   4       35.26       36.45      1.88 o 
   9   9   4      110.92      104.64      2.30 o 
  10   9   4       43.21       43.30      1.71 o 
  11   9   4       76.35       73.59      1.79 o 
 -10  10   4       20.75       21.63      2.14 o 
  -9  10   4      173.42      188.23      6.00 o 
  -8  10   4      140.35      127.98      6.06 o 
  -7  10   4     2027.06     2000.61     22.01 o 
  -6  10   4        4.78        2.21      0.95 o 
  -5  10   4      596.43      565.51      5.31 o 
  -4  10   4      673.03      626.92      5.64 o 
  -3  10   4      273.94      274.18      2.94 o 
  -2  10   4       66.85       64.03      2.10 o 
  -1  10   4      303.62      305.08      3.67 o 
   0  10   4        6.60        4.79      0.97 o 
   1  10   4      482.75      463.13      4.85 o 
   2  10   4      775.48      777.78      6.47 o 
   3  10   4      343.31      364.96      3.75 o 
   4  10   4       19.26       17.93      1.18 o 
   5  10   4      151.20      143.46      2.17 o 
   6  10   4        4.77        5.47      1.08 o 
   7  10   4        0.25        2.47      0.85 o 
   8  10   4        8.54       10.35      1.08 o 
   9  10   4      274.47      270.58      3.86 o 
  -8  11   4      339.36      325.84      7.78 o 
  -7  11   4        3.07        3.88      2.12 o 
  -6  11   4      524.39      507.31      6.91 o 
  -5  11   4       23.28       23.66      0.95 o 
  -4  11   4       32.89       34.23      1.52 o 
  -3  11   4      429.19      445.49      4.92 o 
  -2  11   4      904.64      920.28      8.71 o 
  -1  11   4     1170.68     1111.13     10.74 o 
   0  11   4      776.55      779.51      7.02 o 
   1  11   4       76.00       70.69      1.93 o 
   2  11   4      405.72      407.29      6.89 o 
   3  11   4        0.47        0.89      0.83 o 
   4  11   4      227.09      244.77      3.02 o 
   5  11   4        0.30        0.82      0.77 o 
   6  11   4       24.54       26.94      1.39 o 
   7  11   4        7.21       10.65      1.43 o 
  -5  12   4      149.04      145.57      3.47 o 
  -4  12   4       68.63       75.15      1.82 o 
  -3  12   4        4.92        9.05      3.99 o 
  -2  12   4      195.18      205.09      3.40 o 
  -1  12   4      323.41      320.23      3.65 o 
   0  12   4      734.84      744.41      7.61 o 
   1  12   4      176.87      177.91      2.73 o 
   2  12   4       22.97       27.84      1.52 o 
   3  12   4        2.63        0.75      1.07 o 
   4  12   4      126.58      126.60      2.09 o 
 -17   1   5     1145.93     1152.60     11.89 o 
 -16   1   5      392.17      372.41      4.84 o 
 -15   1   5      347.48      332.15      3.93 o 
 -14   1   5      318.41      320.03      3.78 o 
 -13   1   5      494.58      523.81      4.23 o 
 -12   1   5      397.58      331.78      2.76 o 
 -11   1   5     1053.33     1041.74      8.25 o 
 -10   1   5       38.46       29.45      0.73 o 
  -9   1   5      758.10      746.33      5.51 o 
  -8   1   5      825.27      785.51      8.28 o 
  -7   1   5     3094.34     3234.33     35.86 o 
  -6   1   5      835.17      850.42     13.17 o 
  -5   1   5     1464.15     1440.82     24.42 o 
  -4   1   5        0.32        2.52      0.31 o 
  -3   1   5     8656.39     8520.10    123.18 o 
  -2   1   5     4267.61     4255.88     41.95 o 
  -1   1   5     4545.98     4080.45     36.07 o 
   0   1   5        0.67        1.57      0.48 o 
   1   1   5     2399.11     2304.73     54.18 o 
   2   1   5       20.35       15.14      0.65 o 
   3   1   5      657.98      521.98      5.98 o 
   4   1   5      150.08      146.00      2.42 o 
   5   1   5      893.03      846.16     10.32 o 
   6   1   5      100.82      113.72      7.69 o 
   7   1   5      652.95      583.61      8.69 o 
   8   1   5     1521.38     1526.93     30.64 o 
   9   1   5     1499.40     1393.13     32.18 o 
  10   1   5      387.72      382.25      4.50 o 
  11   1   5        3.46        5.12      0.43 o 
  12   1   5       75.36       98.98     13.51 o 
  13   1   5      228.09      251.83      2.94 o 
  14   1   5      186.80      169.18      5.49 o 
  15   1   5      221.37      223.67      6.63 o 
 -16   2   5      193.13      210.31      8.75 o 
 -15   2   5      100.22       94.26      2.34 o 
 -14   2   5        9.16       11.87      0.84 o 
 -13   2   5       68.17       59.63      2.30 o 
 -12   2   5       32.28       34.60      1.31 o 
 -11   2   5      263.53      293.30      2.67 o 
 -10   2   5      155.55      155.07      1.81 o 
  -9   2   5      731.35      746.95     11.91 o 
  -8   2   5      868.78      844.59     10.91 o 
  -7   2   5     1238.66     1279.73     13.84 o 
  -6   2   5     1565.45     1717.19     18.70 o 
  -5   2   5      576.94      639.49      6.29 o 
  -4   2   5     2466.56     2771.41     53.17 o 
  -3   2   5       36.14       38.99      1.49 o 
  -2   2   5     3900.50     3698.29     31.81 o 
  -1   2   5     1598.08     1589.67     17.25 o 
   0   2   5       22.09       29.02      0.64 o 
   1   2   5     1257.54     1345.88      8.87 o 
   2   2   5     2533.27     2591.83     42.98 o 
   3   2   5      459.07      463.88      5.63 o 
   4   2   5     4416.78     4543.44     44.80 o 
   5   2   5      520.34      549.39      7.06 o 
   6   2   5     1018.90      979.33     10.93 o 
   7   2   5      659.69      634.77      5.02 o 
   8   2   5      289.81      237.08      2.13 o 
   9   2   5      178.65      189.08      3.40 o 
  10   2   5      703.00      700.60      9.78 o 
  11   2   5      234.31      216.16      3.77 o 
  12   2   5       12.33       14.26      1.50 o 
  13   2   5        3.47        3.16      0.65 o 
  14   2   5      278.05      257.70      5.77 o 
  15   2   5       78.64       73.17      2.65 o 
 -16   3   5       73.58       73.29      2.71 o 
 -15   3   5       33.37       30.81      1.85 o 
 -14   3   5      489.06      512.67      6.62 o 
 -13   3   5      433.45      416.14      3.16 o 
 -12   3   5       14.29       16.74      1.33 o 
 -11   3   5      492.45      458.22      5.89 o 
 -10   3   5     1631.88     1581.49     17.70 o 
  -9   3   5       73.30       66.93      2.01 o 
  -8   3   5     1211.41     1237.36     16.93 o 
  -7   3   5        2.31        4.65      2.52 o 
  -6   3   5      214.98      192.20      2.36 o 
  -5   3   5     1870.47     2065.14     22.00 o 
  -4   3   5      412.94      381.38      3.22 o 
  -3   3   5        0.22        5.02      0.67 o 
  -2   3   5        1.29        3.41      0.34 o 
  -1   3   5    10490.22    10835.00    109.27 o 
   0   3   5      478.52      446.22      3.22 o 
   1   3   5      722.97      808.76      5.27 o 
   2   3   5        3.24        8.21      1.88 o 
   3   3   5     5847.30     6257.67     70.16 o 
   4   3   5      343.29      363.93      3.64 o 
   5   3   5      292.76      324.42      2.59 o 
   6   3   5     1727.90     1709.65     13.56 o 
   7   3   5     2631.94     2859.45     22.90 o 
   8   3   5      332.71      336.87      3.08 o 
   9   3   5      313.57      312.87      3.92 o 
  10   3   5      432.32      423.79      6.66 o 
  11   3   5        5.67        7.61      1.31 o 
  12   3   5     1684.75     1725.31     32.39 o 
  13   3   5      214.03      211.00      3.36 o 
  14   3   5       46.23       43.85      3.10 o 
  15   3   5       10.73       16.06      1.78 o 
 -16   4   5      157.33      148.34      3.33 o 
 -15   4   5     2104.71     2154.75     27.61 o 
 -14   4   5      134.80      130.81      3.10 o 
 -13   4   5      105.98      107.83      2.58 o 
 -12   4   5      100.24       90.86      2.29 o 
 -11   4   5      409.62      378.60      4.67 o 
 -10   4   5      596.19      570.99      7.02 o 
  -9   4   5     4675.17     4765.23     62.28 o 
  -8   4   5       22.83       20.89      1.45 o 
  -7   4   5      220.88      207.00      2.84 o 
  -6   4   5      424.00      409.53      3.86 o 
  -5   4   5     1355.32     1274.60     11.27 o 
  -4   4   5       16.71       12.69      0.46 o 
  -3   4   5        8.38        7.59      0.36 o 
  -2   4   5     2228.28     2269.87     16.55 o 
  -1   4   5       47.76       37.27      0.65 o 
   0   4   5     1016.23     1149.64      7.88 o 
   1   4   5     3179.57     3396.21     32.18 o 
   2   4   5        7.75        5.43      0.65 o 
   3   4   5      113.62      109.22      2.77 o 
   4   4   5      330.65      398.07      3.27 o 
   5   4   5     3330.63     3543.98     32.28 o 
   6   4   5      158.83      132.76      1.57 o 
   7   4   5      203.69      184.80      1.81 o 
   8   4   5      446.89      402.52      3.60 o 
   9   4   5     1423.76     1483.05     15.09 o 
  10   4   5       58.55       65.07      2.13 o 
  11   4   5      977.48      993.80     14.30 o 
  12   4   5      108.75      105.83      2.58 o 
  13   4   5       30.92       36.19      1.73 o 
  14   4   5       17.00       20.79      1.70 o 
  15   4   5      160.07      165.70      4.55 o 
 -15   5   5      158.86      161.95      4.09 o 
 -14   5   5       39.96       46.35      1.98 o 
 -13   5   5       24.80       23.12      1.79 o 
 -12   5   5        0.50        1.20      1.11 o 
 -11   5   5      261.25      246.19      3.97 o 
 -10   5   5       10.94       10.12      1.34 o 
  -9   5   5     1660.49     1656.13     19.50 o 
  -8   5   5     4314.41     4362.89     61.86 o 
  -7   5   5     1025.55      968.87      9.27 o 
  -6   5   5      153.21      144.47      2.10 o 
  -5   5   5      306.18      338.27      3.70 o 
  -4   5   5      780.78      698.89      4.57 o 
  -3   5   5        5.41        6.03      0.47 o 
  -2   5   5       39.38       25.71      1.28 o 
  -1   5   5      230.25      255.20      2.02 o 
   0   5   5      121.14      134.90      1.52 o 
   1   5   5      956.65      974.35      7.74 o 
   2   5   5      694.23      757.32      5.84 o 
   3   5   5        3.01        4.90      1.09 o 
   4   5   5      706.09      721.78      5.28 o 
   5   5   5      213.93      209.18      2.21 o 
   6   5   5     1024.01     1110.58      9.01 o 
   7   5   5      134.87      135.30      1.86 o 
   8   5   5        7.04       11.13      1.04 o 
   9   5   5        1.58        3.78      0.58 o 
  10   5   5      515.98      504.87      7.09 o 
  11   5   5       34.16       27.32      1.85 o 
  12   5   5        0.65        5.45      1.83 o 
  13   5   5      148.48      144.30      3.36 o 
  14   5   5        3.57        3.00      1.42 o 
 -14   6   5       62.47       60.12      3.61 o 
 -13   6   5       23.63       24.97      1.81 o 
 -12   6   5       21.81       19.95      1.51 o 
 -11   6   5       13.95       16.45      1.60 o 
 -10   6   5       58.96       51.31      2.12 o 
  -9   6   5      500.40      509.09      7.24 o 
  -8   6   5       44.82       41.19      1.52 o 
  -7   6   5      219.43      210.01      2.84 o 
  -6   6   5     2021.94     2030.59     23.40 o 
  -5   6   5     1477.25     1644.32     14.05 o 
  -4   6   5       25.37       33.61      1.37 o 
  -3   6   5     2172.39     2228.77     17.21 o 
  -2   6   5       73.82       53.18      0.95 o 
  -1   6   5     2590.08     2759.22     35.27 o 
   0   6   5       13.14       14.00      3.28 o 
   1   6   5     1350.94     1380.60     11.55 o 
   2   6   5     4676.55     4824.92     48.20 o 
   3   6   5     1237.12     1253.34     10.88 o 
   4   6   5       24.62       14.80      1.07 o 
   5   6   5     1857.10     1859.01     16.35 o 
   6   6   5      558.40      482.65      4.48 o 
   7   6   5      167.64      154.87      1.77 o 
   8   6   5      146.30      142.49      2.10 o 
   9   6   5      655.15      665.58      6.88 o 
  10   6   5       18.51       18.11      1.00 o 
  11   6   5        1.25        3.13      0.87 o 
  12   6   5        4.39        2.54      1.12 o 
  13   6   5        0.77        1.31      1.10 o 
 -14   7   5      258.33      260.44      4.94 o 
 -13   7   5       33.57       36.60      2.58 o 
 -12   7   5       20.23       19.40      2.20 o 
 -11   7   5       65.89       69.28      2.92 o 
 -10   7   5       72.30       72.12      2.98 o 
  -9   7   5      274.98      275.85      3.61 o 
  -8   7   5      319.18      285.77      3.84 o 
  -7   7   5      276.02      287.89      4.15 o 
  -6   7   5       72.21       56.09      0.80 o 
  -5   7   5      594.92      604.59      4.53 o 
  -4   7   5      720.94      683.70      5.38 o 
  -3   7   5      263.36      268.55      2.36 o 
  -2   7   5      260.65      227.49      2.25 o 
  -1   7   5      580.21      584.40      5.99 o 
   0   7   5     1459.12     1420.51     13.65 o 
   1   7   5       30.27       28.31      1.29 o 
   2   7   5     1665.82     1657.76     14.66 o 
   3   7   5      868.11      854.33      6.69 o 
   4   7   5      365.92      345.43      3.15 o 
   5   7   5     1164.64     1163.17     11.48 o 
   6   7   5      942.35      942.27      8.75 o 
   7   7   5      678.59      660.21      5.95 o 
   8   7   5       45.16       46.04      1.30 o 
   9   7   5       63.67       63.53      2.16 o 
  10   7   5      371.38      367.82      4.42 o 
  11   7   5       65.51       69.30      1.78 o 
  12   7   5      303.61      310.66      3.75 o 
  13   7   5       13.90       15.55      1.14 o 
 -13   8   5       95.67       93.29      3.82 o 
 -12   8   5       31.39       38.34      2.82 o 
 -11   8   5      115.01      124.03      3.45 o 
 -10   8   5      179.11      160.93      2.92 o 
  -9   8   5      720.64      704.39     10.21 o 
  -8   8   5        6.64        5.77      1.49 o 
  -7   8   5      118.49      108.16      2.38 o 
  -6   8   5      112.61      120.32      1.48 o 
  -5   8   5      455.58      471.72      5.21 o 
  -4   8   5       17.99       25.53      0.73 o 
  -3   8   5      376.66      343.91      3.23 o 
  -2   8   5      506.12      492.99      4.18 o 
  -1   8   5      206.72      222.01      2.67 o 
   0   8   5      471.66      417.11      3.93 o 
   1   8   5     1317.11     1326.74     11.65 o 
   2   8   5       81.08       83.17      1.80 o 
   3   8   5        0.66        1.61      0.93 o 
   4   8   5      584.54      575.10      5.10 o 
   5   8   5      527.63      570.54      5.11 o 
   6   8   5        9.04       10.46      0.99 o 
   7   8   5      159.97      158.00      2.59 o 
   8   8   5     1054.00     1070.15      9.89 o 
   9   8   5       74.55       70.46      1.78 o 
  10   8   5        7.29       11.86      1.26 o 
  11   8   5      154.64      155.11      2.32 o 
  12   8   5       15.97       12.93      1.31 o 
 -11   9   5      160.07      150.52      4.05 o 
 -10   9   5        9.57       22.50      8.62 o 
  -9   9   5      181.94      171.81      3.36 o 
  -8   9   5       17.06       18.21      1.83 o 
  -7   9   5     1226.94     1212.50     12.54 o 
  -6   9   5        0.11        0.83      0.48 o 
  -5   9   5      200.20      198.05      2.31 o 
  -4   9   5       36.63       31.21      1.00 o 
  -3   9   5       76.75       94.87      1.62 o 
  -2   9   5       42.75       41.42      1.57 o 
  -1   9   5      690.00      701.61      6.29 o 
   0   9   5      242.02      230.76      3.72 o 
   1   9   5       26.86       31.16      1.47 o 
   2   9   5      107.67      113.83      1.95 o 
   3   9   5     1487.42     1515.94     12.57 o 
   4   9   5       29.83       31.21      1.32 o 
   5   9   5      132.07      140.76      2.27 o 
   6   9   5        4.40        4.56      0.84 o 
   7   9   5      819.85      800.83      7.93 o 
   8   9   5        8.04       13.14      2.74 o 
   9   9   5      653.81      650.76      7.48 o 
  10   9   5        9.83       13.09      2.25 o 
 -10  10   5        0.30       -0.22      1.56 o 
  -9  10   5      111.53      104.91      3.58 o 
  -8  10   5      228.54      240.10      8.16 o 
  -7  10   5        6.08        5.82      1.86 o 
  -6  10   5      495.20      488.42     11.46 o 
  -5  10   5       37.83       37.18      1.17 o 
  -4  10   5        1.70        2.52      0.72 o 
  -3  10   5       22.11       23.23      1.19 o 
  -2  10   5      843.20      851.87      7.64 o 
  -1  10   5      177.96      165.23      2.34 o 
   0  10   5       72.94       73.52      1.84 o 
   1  10   5       73.41       73.83      1.53 o 
   2  10   5      557.80      545.46      5.17 o 
   3  10   5        5.05        9.43      1.22 o 
   4  10   5       15.74       13.27      1.23 o 
   5  10   5       89.98       90.99      1.85 o 
   6  10   5        6.21        5.04      0.88 o 
   7  10   5      124.65      119.47      2.42 o 
   8  10   5      183.88      203.89      2.82 o 
   9  10   5       50.41       51.61      1.76 o 
  -7  11   5      331.11      374.99      9.01 o 
  -6  11   5      107.90      110.86      4.40 o 
  -5  11   5        0.09        0.96      0.85 o 
  -4  11   5      154.15      166.24      2.43 o 
  -3  11   5       17.32       21.58      1.05 o 
  -2  11   5      217.48      217.61      2.89 o 
  -1  11   5      130.02      139.07      2.29 o 
   0  11   5        3.30        3.00      1.01 o 
   1  11   5       36.98       33.77      1.45 o 
   2  11   5       48.02       52.22      2.36 o 
   3  11   5       25.97       29.84      1.31 o 
   4  11   5        4.24        4.81      1.23 o 
   5  11   5        4.46        3.13      0.96 o 
   6  11   5       41.61       42.59      1.60 o 
  -4  12   5       11.03        7.88      1.24 o 
  -3  12   5      159.08      139.46      2.45 o 
  -2  12   5      105.85       93.59      2.31 o 
  -1  12   5       71.49       84.85      2.25 o 
   0  12   5      124.25      120.00      2.27 o 
   1  12   5       28.42       32.12      1.55 o 
   2  12   5        1.81        2.77      1.11 o 
   3  12   5       27.31       30.22      2.80 o 
 -16   0   6       88.70       89.78      4.74 o 
 -15   0   6     1016.61     1016.97     10.78 o 
 -14   0   6      411.71      442.27     17.25 o 
 -13   0   6     3785.17     3743.80     45.50 o 
 -12   0   6     3322.84     3257.61     38.63 o 
 -11   0   6      622.96      707.94      7.79 o 
 -10   0   6       47.39       52.86      2.35 o 
  -9   0   6     2302.62     2130.16     26.56 o 
  -8   0   6      133.41       95.55      1.61 o 
  -7   0   6     3342.85     3350.15     44.61 o 
  -6   0   6     1347.81     1419.25     15.75 o 
  -5   0   6        3.78        5.15      1.01 o 
  -4   0   6      823.69      745.39      7.98 o 
  -3   0   6     2922.44     2779.04     60.15 o 
  -2   0   6      491.79      648.90      9.49 o 
  -1   0   6     5601.94     5434.66    113.39 o 
   0   0   6        4.40        1.97      0.52 o 
   1   0   6     4506.48     4349.58    163.13 o 
   2   0   6     1402.32     1457.18     33.10 o 
   3   0   6        2.76        4.77      1.51 o 
   4   0   6      300.54      269.99      5.28 o 
   5   0   6      406.90      439.87     10.26 o 
   6   0   6      690.14      711.42     13.21 o 
   7   0   6     5737.88     5721.11    130.52 o 
   8   0   6      156.60      146.19      5.19 o 
   9   0   6     4283.52     4535.46    102.36 o 
  10   0   6        1.49        5.63      2.43 o 
  11   0   6     1667.77     1714.46     36.04 o 
  12   0   6        2.21        1.87      4.33 o 
  13   0   6      613.20      589.60     14.38 o 
  14   0   6     1049.70     1002.84     28.52 o 
  15   0   6       24.06       26.80      4.25 o 
 -16   1   6        5.03        3.05      0.74 o 
 -15   1   6       34.17       33.24      1.11 o 
 -14   1   6      380.18      371.24      3.53 o 
 -13   1   6       47.82       43.68      1.37 o 
 -12   1   6       71.57       66.20      0.97 o 
 -11   1   6      546.96      509.74      3.81 o 
 -10   1   6      766.12      719.20      5.16 o 
  -9   1   6      133.33      141.51      2.31 o 
  -8   1   6     1289.29     1307.00     13.38 o 
  -7   1   6      601.56      581.84      8.44 o 
  -6   1   6     2126.41     2117.17     38.73 o 
  -5   1   6        2.78        8.82      1.03 o 
  -4   1   6     2856.31     3116.92     39.50 o 
  -3   1   6       21.13       16.64      0.53 o 
  -2   1   6      944.30      835.64      7.04 o 
  -1   1   6     1038.31     1126.80      9.05 o 
   0   1   6     2324.51     2419.97     47.18 o 
   1   1   6     2261.27     2448.74     46.75 o 
   2   1   6     2622.42     2542.40     53.46 o 
   3   1   6     1173.80     1178.29      9.44 o 
   4   1   6      946.20      941.10      9.70 o 
   5   1   6      589.13      648.63      8.25 o 
   6   1   6        2.53        9.99      1.69 o 
   7   1   6      588.09      587.40      8.26 o 
   8   1   6     2094.56     2070.14     30.95 o 
   9   1   6      275.31      267.56      5.76 o 
  10   1   6       18.27       15.88      2.39 o 
  11   1   6     1086.53     1060.34     15.87 o 
  12   1   6       17.09       24.17      3.14 o 
  13   1   6      108.53      109.68      3.92 o 
  14   1   6      452.65      476.91      8.98 o 
  15   1   6      466.89      443.31      8.76 o 
 -16   2   6      128.10      144.71      4.39 o 
 -15   2   6      808.73      845.52      9.55 o 
 -14   2   6      664.64      654.88      7.28 o 
 -13   2   6       41.04       41.62      0.81 o 
 -12   2   6       80.97       79.19      1.81 o 
 -11   2   6        3.92        2.89      1.17 o 
 -10   2   6     3405.27     3437.16     40.87 o 
  -9   2   6      877.23      855.28     12.17 o 
  -8   2   6      198.94      197.99      4.70 o 
  -7   2   6      255.28      251.62      3.97 o 
  -6   2   6      957.98      824.09     15.89 o 
  -5   2   6        8.55       15.92      0.55 o 
  -4   2   6      622.39      625.96      4.76 o 
  -3   2   6       35.81       59.93      1.16 o 
  -2   2   6      286.76      284.77      1.97 o 
  -1   2   6      488.07      541.55      4.15 o 
   0   2   6      649.71      646.17      5.65 o 
   1   2   6        4.09        5.57      0.58 o 
   2   2   6       92.56      114.45      1.31 o 
   3   2   6     2220.02     2209.69     20.04 o 
   4   2   6       69.68       97.98      1.44 o 
   5   2   6     1182.93     1085.80      9.87 o 
   6   2   6      447.85      437.59      5.14 o 
   7   2   6      193.83      207.92      3.32 o 
   8   2   6        4.29        7.17      0.43 o 
   9   2   6      357.63      319.58      6.69 o 
  10   2   6      732.43      676.85     16.00 o 
  11   2   6       34.17       34.41      2.40 o 
  12   2   6      226.43      230.65      4.14 o 
  13   2   6        4.02        7.32      1.55 o 
  14   2   6      185.18      181.94      3.87 o 
  15   2   6      158.33      149.88      4.65 o 
 -16   3   6     1012.18     1060.54     13.08 o 
 -15   3   6       71.19       68.03      2.22 o 
 -14   3   6       38.28       35.74      1.54 o 
 -13   3   6      154.49      155.03      2.55 o 
 -12   3   6     1031.17     1036.81     11.78 o 
 -11   3   6       16.93       13.13      1.78 o 
 -10   3   6      310.22      311.00      4.56 o 
  -9   3   6      161.72      140.34      2.36 o 
  -8   3   6      205.01      192.25      2.63 o 
  -7   3   6       10.27       11.56      1.16 o 
  -6   3   6      950.16      867.44      8.75 o 
  -5   3   6        0.09        1.06      0.53 o 
  -4   3   6       97.25      102.21      0.88 o 
  -3   3   6       32.97       26.72      0.51 o 
  -2   3   6      382.14      292.03      3.51 o 
  -1   3   6      154.04      155.74      2.21 o 
   0   3   6      667.88      758.17     16.42 o 
   1   3   6        1.44        4.55      0.51 o 
   2   3   6     1502.97     1457.37     10.22 o 
   3   3   6     3355.57     3518.93     45.25 o 
   4   3   6      130.07      133.56      1.15 o 
   5   3   6      764.65      878.40     12.17 o 
   6   3   6      176.09      156.09      1.37 o 
   7   3   6      121.49      164.62      2.13 o 
   8   3   6     1842.60     1770.40     15.34 o 
   9   3   6      382.89      390.58      3.66 o 
  10   3   6       22.87       21.04      0.91 o 
  11   3   6      332.24      323.72      4.99 o 
  12   3   6      469.13      473.89      7.51 o 
  13   3   6       67.81       75.21      2.69 o 
  14   3   6       13.00       15.40      1.84 o 
 -15   4   6        1.05       14.10      8.68 o 
 -14   4   6      864.25      882.85     10.67 o 
 -13   4   6      338.93      339.74      4.51 o 
 -12   4   6       34.68       37.88      1.77 o 
 -11   4   6       55.15       54.65      2.53 o 
 -10   4   6        0.70        0.70      0.86 o 
  -9   4   6      396.97      387.53      4.82 o 
  -8   4   6     2190.77     2184.66     24.65 o 
  -7   4   6      678.56      711.26      7.81 o 
  -6   4   6       73.19       67.72      1.65 o 
  -5   4   6      291.96      304.70      2.91 o 
  -4   4   6      368.99      349.41      3.56 o 
  -3   4   6       13.57       20.44      0.48 o 
  -2   4   6       68.97       69.98      0.80 o 
  -1   4   6      376.85      380.70      2.98 o 
   0   4   6       83.14       55.45      0.72 o 
   1   4   6      609.23      642.40      4.43 o 
   2   4   6     1137.57     1312.45     10.37 o 
   3   4   6      166.22      173.87      2.02 o 
   4   4   6       60.88       71.19      1.54 o 
   5   4   6       21.95       20.26      0.68 o 
   6   4   6      155.22      129.57      1.58 o 
   7   4   6       87.76       92.37      1.09 o 
   8   4   6       32.74       31.09      0.99 o 
   9   4   6      324.04      307.63      3.25 o 
  10   4   6     1235.72     1215.92     12.11 o 
  11   4   6      271.30      270.59      4.42 o 
  12   4   6        3.26        3.36      0.55 o 
  13   4   6      135.93      122.31      3.98 o 
  14   4   6       72.08       70.50      3.04 o 
 -15   5   6      538.36      534.74      7.11 o 
 -14   5   6      252.22      244.30      4.89 o 
 -13   5   6      134.46      132.29      3.43 o 
 -12   5   6       27.21       26.99      2.05 o 
 -11   5   6      737.52      698.88      8.62 o 
 -10   5   6       44.09       37.52      1.71 o 
  -9   5   6     1264.50     1208.85     14.10 o 
  -8   5   6      100.05      115.33      2.90 o 
  -7   5   6      110.96      115.30      2.82 o 
  -6   5   6      309.88      289.56      3.38 o 
  -5   5   6     1735.64     1851.36     20.44 o 
  -4   5   6      836.63      807.01      6.26 o 
  -3   5   6      216.59      225.65      2.09 o 
  -2   5   6      486.67      437.88      3.10 o 
  -1   5   6     1474.17     1490.85     12.62 o 
   0   5   6       26.30       38.06      2.55 o 
   1   5   6     6972.15     6867.82     71.84 o 
   2   5   6       35.47       48.22      1.42 o 
   3   5   6       60.40       65.06      1.27 o 
   4   5   6       13.00       22.10      1.67 o 
   5   5   6     2265.27     2381.69     21.29 o 
   6   5   6       19.58       37.23      0.97 o 
   7   5   6      296.83      300.62      3.04 o 
   8   5   6        6.55        4.86      0.75 o 
   9   5   6      959.38      991.57     10.19 o 
  10   5   6        5.68        6.09      0.98 o 
  11   5   6      621.54      606.23     10.53 o 
  12   5   6       41.17       36.32      1.41 o 
  13   5   6        0.74        2.03      1.53 o 
  14   5   6      336.36      321.20      8.70 o 
 -14   6   6      108.83      113.98      3.17 o 
 -13   6   6        0.03        0.49      1.02 o 
 -12   6   6       33.21       31.00      1.66 o 
 -11   6   6        8.15       12.03      1.57 o 
 -10   6   6      938.24      933.02     11.46 o 
  -9   6   6      479.14      464.81      7.53 o 
  -8   6   6        0.28        5.14      2.62 o 
  -7   6   6      373.57      335.39      4.21 o 
  -6   6   6      668.81      694.78      6.94 o 
  -5   6   6      962.13     1018.29     12.92 o 
  -4   6   6      158.20      151.58      1.73 o 
  -3   6   6     1629.36     1652.15     12.34 o 
  -2   6   6       83.88       73.03      1.14 o 
  -1   6   6       80.14       78.61      1.22 o 
   0   6   6     1867.94     1999.65     17.12 o 
   1   6   6      105.63      123.80      1.96 o 
   2   6   6     2837.95     2916.74     26.66 o 
   3   6   6      373.27      358.69      3.40 o 
   4   6   6      540.73      558.32      4.45 o 
   5   6   6      128.84      123.42      1.65 o 
   6   6   6     2080.43     2154.20     19.18 o 
   7   6   6       89.37       91.25      1.99 o 
   8   6   6      203.05      194.03      2.23 o 
   9   6   6      162.35      160.01      2.09 o 
  10   6   6      437.00      448.76      3.95 o 
  11   6   6       34.74       33.47      1.13 o 
  12   6   6      506.96      509.44      7.15 o 
  13   6   6        1.66        2.53      1.59 o 
 -13   7   6       35.48       38.60      2.01 o 
 -12   7   6        9.97       11.60      1.54 o 
 -11   7   6      125.35      129.15      3.33 o 
 -10   7   6      108.15       93.00      4.07 o 
  -9   7   6       61.76       55.86      2.68 o 
  -8   7   6        1.54        1.72      1.00 o 
  -7   7   6      574.79      605.77      8.42 o 
  -6   7   6      293.98      272.90      4.60 o 
  -5   7   6      632.66      567.18      5.81 o 
  -4   7   6      467.26      455.95      3.90 o 
  -3   7   6      165.71      214.98      1.96 o 
  -2   7   6     1328.65     1271.56     10.71 o 
  -1   7   6       22.06       25.14      0.94 o 
   0   7   6        7.98       14.02      0.95 o 
   1   7   6      613.02      608.93      5.24 o 
   2   7   6      333.66      332.54      3.59 o 
   3   7   6     1123.89     1096.75     24.57 o 
   4   7   6       67.32       60.87      1.57 o 
   5   7   6        0.75        0.83      0.70 o 
   6   7   6      254.94      240.90      2.79 o 
   7   7   6      167.91      183.31      2.26 o 
   8   7   6       72.15       72.64      1.32 o 
   9   7   6       11.38        9.69      0.90 o 
  10   7   6       10.15       14.87      0.83 o 
  11   7   6       13.36       16.65      1.45 o 
  12   7   6       94.44       91.96      2.22 o 
 -12   8   6        0.19        1.29      1.60 o 
 -11   8   6      222.18      227.17      4.23 o 
 -10   8   6        3.83        3.22      1.85 o 
  -9   8   6      255.12      252.05      3.99 o 
  -8   8   6      307.44      286.26      4.22 o 
  -7   8   6      226.86      220.37      3.68 o 
  -6   8   6      324.89      326.20      3.24 o 
  -5   8   6      739.35      637.16      5.10 o 
  -4   8   6      154.25      166.42      1.70 o 
  -3   8   6      203.80      220.38      2.26 o 
  -2   8   6        2.00        5.84      0.88 o 
  -1   8   6      544.44      489.45      4.40 o 
   0   8   6     1230.70     1256.86     10.95 o 
   1   8   6       17.86       24.66      1.24 o 
   2   8   6     2145.09     2202.16     21.63 o 
   3   8   6       88.97       88.65      1.58 o 
   4   8   6       19.03       22.98      1.17 o 
   5   8   6        3.08        5.49      0.92 o 
   6   8   6      883.04      882.93      8.57 o 
   7   8   6      179.24      180.80      2.49 o 
   8   8   6       15.43       20.44      1.21 o 
   9   8   6      610.57      607.53      7.52 o 
  10   8   6       82.11       81.83      4.19 o 
  11   8   6       22.18       20.92      1.23 o 
 -11   9   6       53.47       62.33      6.06 o 
 -10   9   6      101.24      104.06      2.88 o 
  -9   9   6      469.50      481.05      7.39 o 
  -8   9   6       43.53       43.27      2.03 o 
  -7   9   6        3.30       10.61      4.54 o 
  -6   9   6       17.41       26.38      1.59 o 
  -5   9   6      309.63      284.56      2.70 o 
  -4   9   6      602.15      600.30      5.25 o 
  -3   9   6       35.13       34.59      0.91 o 
  -2   9   6      361.76      333.55      3.48 o 
  -1   9   6      176.21      173.79      2.08 o 
   0   9   6      120.05      110.65      1.83 o 
   1   9   6     1252.18     1260.85     11.40 o 
   2   9   6       77.44       72.58      1.88 o 
   3   9   6        6.88        8.40      1.05 o 
   4   9   6        7.73        6.74      1.06 o 
   5   9   6      925.14      933.57      8.42 o 
   6   9   6      129.07      129.37      2.12 o 
   7   9   6      175.33      161.67      2.43 o 
   8   9   6      209.14      215.29      3.05 o 
   9   9   6      319.72      295.86      3.70 o 
  10   9   6       56.50       54.46      5.18 o 
  -9  10   6       16.39       19.27      4.32 o 
  -8  10   6        8.02        6.77      2.18 o 
  -7  10   6      657.03      659.94      9.91 o 
  -6  10   6      140.65      153.95      4.18 o 
  -5  10   6       91.81       93.58      1.79 o 
  -4  10   6       44.18       33.64      1.08 o 
  -3  10   6      258.35      268.69      2.94 o 
  -2  10   6        2.37        5.46      1.18 o 
  -1  10   6       74.09       85.17      1.84 o 
   0  10   6      189.77      191.06      2.94 o 
   1  10   6      220.84      232.59      3.03 o 
   2  10   6       60.43       59.54      1.69 o 
   3  10   6      687.86      700.12      6.46 o 
   4  10   6       37.47       38.67      1.46 o 
   5  10   6      121.84      124.76      3.10 o 
   6  10   6        5.36        4.50      0.93 o 
   7  10   6      300.14      294.02      3.65 o 
   8  10   6        2.39        1.95      0.93 o 
  -6  11   6      219.87      188.30      6.18 o 
  -5  11   6       36.16       60.85     23.50 o 
  -4  11   6      832.11      826.86      9.70 o 
  -3  11   6       12.12       11.91      1.38 o 
  -2  11   6     1091.64     1076.15     10.72 o 
  -1  11   6      259.50      262.79      3.88 o 
   0  11   6       19.51       24.41      1.53 o 
   1  11   6       23.73       26.87      1.37 o 
   2  11   6      550.56      577.24      5.60 o 
   3  11   6      319.11      336.39      4.30 o 
   4  11   6      759.89      732.93      7.14 o 
   5  11   6      295.49      293.21      3.49 o 
 -16   1   7       80.62       86.83      4.85 o 
 -15   1   7      201.67      207.33      3.00 o 
 -14   1   7      467.64      439.70      7.17 o 
 -13   1   7        0.79        2.18      0.35 o 
 -12   1   7     1582.90     1593.36     12.81 o 
 -11   1   7      444.89      485.42      3.52 o 
 -10   1   7      804.67      738.23      5.38 o 
  -9   1   7      231.62      242.91      2.22 o 
  -8   1   7     1582.79     1564.31     31.76 o 
  -7   1   7     3429.63     3388.55     65.73 o 
  -6   1   7       13.13       11.08      0.60 o 
  -5   1   7      275.58      302.57      3.32 o 
  -4   1   7      280.53      367.97      3.71 o 
  -3   1   7     1875.86     1939.47     17.63 o 
  -2   1   7      370.35      345.47      2.49 o 
  -1   1   7     1542.08     1683.76     14.67 o 
   0   1   7       65.49       69.44      1.11 o 
   1   1   7      172.47      172.13      1.79 o 
   2   1   7     3546.08     3771.55    105.36 o 
   3   1   7     1412.82     1376.03     12.14 o 
   4   1   7       32.50       26.53      1.37 o 
   5   1   7      142.78      116.92      2.11 o 
   6   1   7     1471.80     1462.89     20.86 o 
   7   1   7     1402.98     1378.12     18.98 o 
   8   1   7       37.02       37.73      2.40 o 
   9   1   7      409.32      388.27      7.53 o 
  10   1   7      394.61      405.06      7.00 o 
  11   1   7      311.06      297.96      6.17 o 
  12   1   7      412.90      408.06      9.23 o 
  13   1   7      662.28      640.03     12.51 o 
  14   1   7       23.14       22.36      3.50 o 
 -16   2   7      266.20      270.49      4.31 o 
 -15   2   7        0.12       -0.16      1.01 o 
 -14   2   7       54.06       49.97      1.99 o 
 -13   2   7      186.45      186.71      3.06 o 
 -12   2   7      260.43      262.13      3.39 o 
 -11   2   7       65.08       77.88      1.55 o 
 -10   2   7     1435.75     1424.84     15.99 o 
  -9   2   7      503.59      480.96      5.35 o 
  -8   2   7     1259.30     1203.56     27.68 o 
  -7   2   7       74.84       71.09      2.05 o 
  -6   2   7     1233.00     1297.60     14.66 o 
  -5   2   7     1562.63     1584.67     22.10 o 
  -4   2   7      895.53      885.79      6.16 o 
  -3   2   7      351.99      418.19      2.87 o 
  -2   2   7     4072.92     4112.18     55.88 o 
  -1   2   7      304.26      292.59      2.64 o 
   0   2   7      274.25      283.62      2.35 o 
   1   2   7       22.68       22.96      2.91 o 
   2   2   7     3990.02     3883.19     88.87 o 
   3   2   7      156.19      157.37      3.18 o 
   4   2   7      124.70      109.09      2.32 o 
   5   2   7        0.58       -0.16      0.97 o 
   6   2   7      290.84      265.11      3.93 o 
   7   2   7       84.38       77.13      2.07 o 
   8   2   7     1529.63     1509.50     18.54 o 
   9   2   7      126.30      125.96      3.64 o 
  10   2   7       81.12       83.64      2.98 o 
  11   2   7        4.49       21.74     12.55 o 
  12   2   7     1221.48     1178.62     21.06 o 
  13   2   7       99.86      107.67      4.12 o 
  14   2   7        4.80        5.11      2.04 o 
 -15   3   7      325.72      323.16      5.79 o 
 -14   3   7      252.33      255.90      3.93 o 
 -13   3   7        6.72        9.08      1.24 o 
 -12   3   7      311.52      291.85      4.37 o 
 -11   3   7      179.82      171.05      2.70 o 
 -10   3   7     2070.70     2045.36     24.15 o 
  -9   3   7        8.86        7.15      1.16 o 
  -8   3   7      154.68      141.32      2.28 o 
  -7   3   7       51.65       52.88      1.68 o 
  -6   3   7     5372.79     5334.12     69.10 o 
  -5   3   7      209.33      173.61      2.38 o 
  -4   3   7       73.88       96.09      1.28 o 
  -3   3   7     1931.32     1962.58     15.47 o 
  -2   3   7     2801.40     2912.10     27.66 o 
  -1   3   7      166.81      178.27      1.59 o 
   0   3   7       70.47       63.11      1.71 o 
   1   3   7       18.45       23.52      1.13 o 
   2   3   7      820.35      859.07      7.14 o 
   3   3   7      797.01      882.84      9.92 o 
   4   3   7     1366.79     1361.06     12.84 o 
   5   3   7      526.67      513.43      4.70 o 
   6   3   7      596.63      598.57      8.92 o 
   7   3   7      503.61      522.60      4.61 o 
   8   3   7      418.09      419.95      3.62 o 
   9   3   7       17.27       16.21      1.12 o 
  10   3   7     1240.27     1206.23     12.38 o 
  11   3   7       21.27       20.13      3.83 o 
  12   3   7        3.32        4.15      1.90 o 
  13   3   7        0.07       -0.94      2.43 o 
  14   3   7      366.59      349.85      6.53 o 
 -15   4   7      125.93      137.40      3.09 o 
 -14   4   7      295.62      286.72      5.51 o 
 -13   4   7      566.69      559.49      7.72 o 
 -12   4   7      150.27      147.83      3.28 o 
 -11   4   7       55.71       55.48      3.59 o 
 -10   4   7      422.83      400.19      5.18 o 
  -9   4   7     1656.37     1589.13     18.08 o 
  -8   4   7        1.26        1.14      0.82 o 
  -7   4   7       13.04       13.92      1.24 o 
  -6   4   7        1.26        4.00      4.01 o 
  -5   4   7     4078.57     4206.67     52.02 o 
  -4   4   7      379.75      348.10      2.28 o 
  -3   4   7      261.93      280.58      2.75 o 
  -2   4   7      451.79      458.79      4.11 o 
  -1   4   7      413.91      400.27      3.38 o 
   0   4   7       16.35       25.10      0.75 o 
   1   4   7     3426.88     3618.88     30.51 o 
   2   4   7      271.79      327.37      2.87 o 
   3   4   7      100.04      110.18      1.56 o 
   4   4   7       37.27       34.92      3.40 o 
   5   4   7     1414.82     1513.56     15.49 o 
   6   4   7     1256.74     1378.53     11.45 o 
   7   4   7      102.02       95.63      2.29 o 
   8   4   7      375.86      363.46      3.37 o 
   9   4   7      633.77      634.89      6.01 o 
  10   4   7      765.24      739.13      7.26 o 
  11   4   7     1887.31     1920.76     31.95 o 
  12   4   7      147.57      144.61      3.62 o 
  13   4   7       16.22       15.17      1.93 o 
 -14   5   7       17.75       28.23      1.96 o 
 -13   5   7       21.26       26.32      1.83 o 
 -12   5   7      138.81      133.49      2.58 o 
 -11   5   7      124.05      122.87      2.51 o 
 -10   5   7      158.15      142.96      2.71 o 
  -9   5   7      113.75      106.43      2.67 o 
  -8   5   7      209.63      231.32      3.33 o 
  -7   5   7       65.41       63.39      2.30 o 
  -6   5   7      241.34      226.17      3.22 o 
  -5   5   7        0.19        0.51      0.72 o 
  -4   5   7       40.66       51.49      0.87 o 
  -3   5   7      145.89      132.18      1.33 o 
  -2   5   7        0.12        2.40      0.56 o 
  -1   5   7      515.70      513.47      4.93 o 
   0   5   7      142.72      136.11      1.58 o 
   1   5   7        0.37        1.18      0.68 o 
   2   5   7      179.12      209.28      2.25 o 
   3   5   7      148.19      158.04      1.91 o 
   4   5   7       33.61       36.55      1.20 o 
   5   5   7     3052.10     3252.89     30.19 o 
   6   5   7      359.40      335.21      2.90 o 
   7   5   7       41.41       40.44      1.03 o 
   8   5   7       24.81       22.81      1.24 o 
   9   5   7      370.11      372.43      3.71 o 
  10   5   7      144.66      147.48      2.32 o 
  11   5   7       45.44       49.58      1.47 o 
  12   5   7      174.58      172.88      3.95 o 
  13   5   7       72.78       61.75      2.67 o 
 -14   6   7      202.59      211.78      4.75 o 
 -13   6   7       75.86       68.85      2.29 o 
 -12   6   7      130.32      132.21      2.75 o 
 -11   6   7      124.46      126.50      2.75 o 
 -10   6   7      369.99      367.88      5.61 o 
  -9   6   7      174.49      161.96      3.07 o 
  -8   6   7      381.02      331.51      4.97 o 
  -7   6   7      237.04      230.12      3.55 o 
  -6   6   7     1699.24     1640.52     16.41 o 
  -5   6   7       49.74       51.89      2.04 o 
  -4   6   7      568.91      585.15      5.40 o 
  -3   6   7      120.55      126.66      1.35 o 
  -2   6   7      275.67      263.28      2.44 o 
  -1   6   7      219.73      222.32      2.27 o 
   0   6   7     1753.86     1838.75     15.82 o 
   1   6   7     1594.93     1584.04     13.60 o 
   2   6   7      224.71      200.84      2.23 o 
   3   6   7        3.53        3.65      0.88 o 
   4   6   7     1412.59     1436.68     12.36 o 
   5   6   7      189.84      181.14      2.04 o 
   6   6   7      595.95      575.38      5.33 o 
   7   6   7      285.49      281.83      2.76 o 
   8   6   7       14.83       13.58      0.91 o 
   9   6   7       12.50       12.58      0.83 o 
  10   6   7       10.60        8.18      1.23 o 
  11   6   7       60.57       59.96      1.82 o 
  12   6   7       15.12       13.51      1.63 o 
 -13   7   7       51.42       52.75      2.47 o 
 -12   7   7       16.94       20.91      1.74 o 
 -11   7   7        5.39        5.60      1.40 o 
 -10   7   7      565.54      577.53      8.05 o 
  -9   7   7       47.19       53.83      2.19 o 
  -8   7   7       83.60       92.86      2.36 o 
  -7   7   7        5.79        4.48      1.43 o 
  -6   7   7      441.82      490.35      5.74 o 
  -5   7   7        6.26        6.44      0.47 o 
  -4   7   7      217.02      263.09      2.22 o 
  -3   7   7       71.41       60.38      1.01 o 
  -2   7   7      518.00      612.11      4.70 o 
  -1   7   7       95.84      116.69      1.72 o 
   0   7   7      839.17      876.37      7.43 o 
   1   7   7        2.70        4.14      0.80 o 
   2   7   7      150.44      148.60      4.29 o 
   3   7   7      248.81      234.18      2.77 o 
   4   7   7     1128.81     1129.14      9.13 o 
   5   7   7       59.18       61.18      1.53 o 
   6   7   7       44.98       44.94      1.27 o 
   7   7   7       64.80       62.03      1.19 o 
   8   7   7       89.41       91.58      3.11 o 
   9   7   7       62.98       65.23      1.69 o 
  10   7   7      543.34      535.76      9.52 o 
  11   7   7      135.20      135.17      2.33 o 
 -12   8   7      208.55      205.15      6.27 o 
 -11   8   7      875.38      896.96     12.53 o 
 -10   8   7      164.78      174.83      3.84 o 
  -9   8   7       65.33       58.97      2.70 o 
  -8   8   7      281.08      280.32      5.00 o 
  -7   8   7       35.79       37.61      1.74 o 
  -6   8   7      138.64      137.49      2.63 o 
  -5   8   7      106.01      100.63      1.21 o 
  -4   8   7      985.81     1003.15      8.89 o 
  -3   8   7       65.09       66.88      1.41 o 
  -2   8   7       10.28        8.20      1.27 o 
  -1   8   7       31.50       40.36      1.17 o 
   0   8   7       18.98       23.30      1.23 o 
   1   8   7      155.17      154.49      2.30 o 
   2   8   7      478.96      467.94      4.57 o 
   3   8   7        0.14        0.41      0.68 o 
   4   8   7       84.75       93.16      1.49 o 
   5   8   7      165.53      162.33      2.28 o 
   6   8   7      556.51      559.23      5.77 o 
   7   8   7      320.63      298.33      4.35 o 
   8   8   7       10.48        9.37      1.21 o 
   9   8   7      301.26      308.02      3.77 o 
  10   8   7        5.41        4.96      1.04 o 
 -10   9   7       28.07       32.77      2.38 o 
  -9   9   7      678.18      702.26     11.34 o 
  -8   9   7      303.19      303.18      5.20 o 
  -7   9   7      416.29      394.61      6.10 o 
  -6   9   7       99.25       95.90      2.90 o 
  -5   9   7       51.74       47.47      2.09 o 
  -4   9   7       54.06       54.44      1.21 o 
  -3   9   7      337.75      331.89      4.18 o 
  -2   9   7      194.40      191.18      2.46 o 
  -1   9   7      151.17      154.51      2.31 o 
   0   9   7        4.29        5.91      0.89 o 
   1   9   7      635.09      625.00      5.94 o 
   2   9   7      386.76      406.48      4.63 o 
   3   9   7      656.45      656.28      5.81 o 
   4   9   7      311.16      326.88      3.80 o 
   5   9   7       41.05       39.63      1.57 o 
   6   9   7       44.08       35.96      1.52 o 
   7   9   7      431.49      424.04      4.69 o 
   8   9   7       80.70       83.97      2.83 o 
   9   9   7      848.44      864.25      9.45 o 
  -8  10   7      187.72      176.33      4.06 o 
  -7  10   7       90.80       92.85      3.86 o 
  -6  10   7       40.77       40.90      3.01 o 
  -5  10   7       95.44      106.39      3.04 o 
  -4  10   7        5.66        7.93      2.04 o 
  -3  10   7       12.42       12.74      1.04 o 
  -2  10   7      189.94      181.32      2.45 o 
  -1  10   7       44.59       51.01      1.30 o 
   0  10   7       18.08       20.90      1.12 o 
   1  10   7      253.01      270.37      3.49 o 
   2  10   7        0.27        1.04      1.02 o 
   3  10   7      182.84      190.67      2.70 o 
   4  10   7      215.43      217.70      3.07 o 
   5  10   7       18.89       18.50      1.28 o 
   6  10   7        4.83       11.43      3.15 o 
   7  10   7      110.06      103.56      2.15 o 
  -5  11   7        4.81        1.97      2.32 o 
  -4  11   7       48.65       39.02      2.58 o 
  -3  11   7       72.73       86.92      3.10 o 
  -2  11   7      105.95      113.66      1.90 o 
  -1  11   7        4.23        3.97      0.86 o 
   0  11   7      116.25      121.17      2.10 o 
   1  11   7      228.57      272.43      3.21 o 
   2  11   7        4.74        4.77      1.30 o 
   3  11   7      322.46      334.74     10.17 o 
   4  11   7      241.92      236.78      3.54 o 
 -15   0   8      277.05      306.13      8.82 o 
 -14   0   8      395.26      420.02     10.73 o 
 -13   0   8       63.02       52.52      1.23 o 
 -12   0   8      636.90      625.83      9.40 o 
 -11   0   8       70.70       76.64      1.19 o 
 -10   0   8     1156.81     1102.03     11.05 o 
  -9   0   8      667.59      589.35      8.95 o 
  -8   0   8     2930.07     2941.03     55.42 o 
  -7   0   8        0.17        2.81      1.87 o 
  -6   0   8      388.84      370.54      4.02 o 
  -5   0   8      172.33      160.89      2.45 o 
  -4   0   8      165.97      127.50      2.24 o 
  -3   0   8     4179.88     4260.34     86.10 o 
  -2   0   8      821.15      730.78     24.32 o 
  -1   0   8      723.26      666.19     18.27 o 
   0   0   8     1346.78     1340.42     27.23 o 
   1   0   8       55.92       55.41      1.00 o 
   2   0   8      960.47     1015.54      9.86 o 
   3   0   8     1163.45     1179.90     25.31 o 
   4   0   8      252.80      211.63      3.68 o 
   5   0   8      270.52      300.37      9.42 o 
   6   0   8     2294.94     2328.67     47.46 o 
   7   0   8     3305.54     3259.39     75.37 o 
   8   0   8        5.75        2.99      2.54 o 
   9   0   8     1834.15     1823.29     43.56 o 
  10   0   8      140.15      129.67      5.71 o 
  11   0   8     1255.86     1220.95     31.80 o 
  12   0   8      220.78      208.36      8.00 o 
  13   0   8      669.75      680.94     22.28 o 
  14   0   8      102.89      104.43      6.12 o 
 -15   1   8       60.00       56.39      3.04 o 
 -14   1   8       44.23       41.17      1.41 o 
 -13   1   8      209.45      212.99      4.60 o 
 -12   1   8       35.49       39.57     18.14 o 
 -11   1   8      256.12      223.19      4.29 o 
 -10   1   8      166.87      139.27      1.39 o 
  -9   1   8     1653.92     1645.35     14.32 o 
  -8   1   8      946.97      943.84     12.47 o 
  -7   1   8     2436.12     2464.49     35.69 o 
  -6   1   8      383.90      381.86      4.14 o 
  -5   1   8       23.23       32.47      1.26 o 
  -4   1   8      473.43      454.31      3.53 o 
  -3   1   8     1049.97     1017.42      7.51 o 
  -2   1   8      931.09      923.08      8.50 o 
  -1   1   8     1114.15     1050.91      8.60 o 
   0   1   8     1395.48     1415.84     12.19 o 
   1   1   8     1849.68     1937.56     17.32 o 
   2   1   8       53.66       42.03      0.83 o 
   3   1   8      136.35      140.32      1.45 o 
   4   1   8       11.96        8.10      1.12 o 
   5   1   8      112.62      104.33      2.44 o 
   6   1   8      248.49      235.10      3.55 o 
   7   1   8       50.50       55.23      2.28 o 
   8   1   8        1.78        0.94      1.17 o 
   9   1   8      351.27      347.90      9.37 o 
  10   1   8      353.44      343.45      5.72 o 
  11   1   8        0.83        1.90      1.68 o 
  12   1   8      380.07      366.31      6.07 o 
  13   1   8      218.64      212.94      5.00 o 
  14   1   8        1.38        3.37      1.95 o 
 -15   2   8      188.36      197.15      2.78 o 
 -14   2   8       90.82       95.01      2.08 o 
 -13   2   8      123.40      116.24      2.17 o 
 -12   2   8       49.00       48.84      1.98 o 
 -11   2   8      421.53      393.45      5.96 o 
 -10   2   8      211.76      211.49      2.88 o 
  -9   2   8        0.01        1.50      0.76 o 
  -8   2   8       15.84       17.32      1.18 o 
  -7   2   8     4439.90     4450.84     54.91 o 
  -6   2   8       46.91       37.69      0.60 o 
  -5   2   8     1833.49     1788.26     19.34 o 
  -4   2   8       44.99       52.80      0.68 o 
  -3   2   8      173.03      170.15      1.50 o 
  -2   2   8       56.48       54.60      1.16 o 
  -1   2   8      227.17      278.77      2.39 o 
   0   2   8      825.28      789.14      7.74 o 
   1   2   8      830.10      821.41      8.18 o 
   2   2   8      638.03      629.83      6.32 o 
   3   2   8       14.18       14.25      1.64 o 
   4   2   8      376.17      418.49      5.87 o 
   5   2   8     1315.26     1342.09     14.74 o 
   6   2   8      273.12      254.37      4.58 o 
   7   2   8      144.67      138.99      2.80 o 
   8   2   8       13.25       11.90      1.55 o 
   9   2   8      515.18      496.02      6.58 o 
  10   2   8      659.18      646.38      9.05 o 
  11   2   8       25.93       26.74      2.43 o 
  12   2   8       59.20       59.76      3.73 o 
  13   2   8       50.20       48.78      2.64 o 
 -15   3   8        7.25        6.52      1.20 o 
 -14   3   8        7.33        7.52      1.01 o 
 -13   3   8      426.46      415.63      4.97 o 
 -12   3   8      162.63      166.62      3.02 o 
 -11   3   8      314.95      312.93      4.94 o 
 -10   3   8      297.87      275.13      3.59 o 
  -9   3   8      626.11      624.62      7.00 o 
  -8   3   8        6.98        6.96      1.06 o 
  -7   3   8      654.85      628.76      7.01 o 
  -6   3   8     2961.75     2814.24     32.35 o 
  -5   3   8      103.60       91.51      0.81 o 
  -4   3   8      110.13      142.67      1.23 o 
  -3   3   8       36.69       49.51      0.85 o 
  -2   3   8      406.26      394.88      3.11 o 
  -1   3   8      291.29      292.32      2.97 o 
   0   3   8      346.99      360.99      3.59 o 
   1   3   8     2855.26     3039.04     35.02 o 
   2   3   8        3.17        4.73      1.56 o 
   3   3   8       58.82       61.15      1.17 o 
   4   3   8      568.40      550.25     12.12 o 
   5   3   8       71.82       64.16      2.35 o 
   6   3   8     1310.43     1330.57     14.24 o 
   7   3   8      158.98      176.34      2.16 o 
   8   3   8      885.51      839.80     10.78 o 
   9   3   8       13.96       22.24      3.32 o 
  10   3   8      246.58      233.15      4.88 o 
  11   3   8      139.74      142.13      3.96 o 
  12   3   8      116.02      110.29      4.23 o 
  13   3   8      211.70      197.98      4.84 o 
 -14   4   8       72.99       87.35      2.45 o 
 -13   4   8      175.48      189.55      3.03 o 
 -12   4   8        0.93        0.71      0.84 o 
 -11   4   8       12.66        9.63      1.11 o 
 -10   4   8       17.90       22.90      2.49 o 
  -9   4   8      423.66      430.50      5.41 o 
  -8   4   8      382.12      393.77      5.56 o 
  -7   4   8       81.19       75.05      1.71 o 
  -6   4   8      127.75      115.83      2.55 o 
  -5   4   8       76.09       72.82      2.09 o 
  -4   4   8        5.14       12.27      0.53 o 
  -3   4   8      552.72      558.83      6.54 o 
  -2   4   8      436.21      470.99      4.18 o 
  -1   4   8      793.36      789.07      6.21 o 
   0   4   8        6.73       12.63      0.79 o 
   1   4   8     1192.29     1240.08     10.02 o 
   2   4   8        2.29       14.18      5.06 o 
   3   4   8       16.55       20.34      1.42 o 
   4   4   8     3073.36     3196.83     34.67 o 
   5   4   8     1635.46     1636.59     13.56 o 
   6   4   8       47.51       41.39      0.84 o 
   7   4   8       12.22       12.46      0.35 o 
   8   4   8      634.19      627.88      5.67 o 
   9   4   8       39.32       42.32      0.79 o 
  10   4   8      130.12      121.99      2.99 o 
  11   4   8        0.13       -0.27      1.46 o 
  12   4   8        0.01        1.14      1.47 o 
  13   4   8      135.42      130.97      3.64 o 
 -14   5   8       81.74       86.33      3.10 o 
 -13   5   8       66.30       68.56      2.29 o 
 -12   5   8        9.60       12.43      1.48 o 
 -11   5   8      168.09      181.57      3.44 o 
 -10   5   8      407.96      413.23      7.69 o 
  -9   5   8      490.52      489.19      6.37 o 
  -8   5   8        8.28        9.95      2.27 o 
  -7   5   8       83.28       96.69      2.81 o 
  -6   5   8     2113.15     1975.37     23.18 o 
  -5   5   8     1499.82     1537.41     18.73 o 
  -4   5   8      731.90      669.26      4.79 o 
  -3   5   8        0.45        3.75      1.16 o 
  -2   5   8      120.13      122.18      1.49 o 
  -1   5   8     2149.18     2159.40     21.07 o 
   0   5   8      753.12      759.96      6.11 o 
   1   5   8      683.27      672.50      5.79 o 
   2   5   8       29.40       30.94      1.00 o 
   3   5   8        3.89        7.86      1.02 o 
   4   5   8       47.34       43.87      1.57 o 
   5   5   8      990.87      978.31      8.52 o 
   6   5   8      476.76      487.71      4.31 o 
   7   5   8        9.97       10.87      0.50 o 
   8   5   8       69.35       65.86      1.01 o 
   9   5   8      429.27      424.41      4.50 o 
  10   5   8      225.72      227.99      3.92 o 
  11   5   8      286.94      291.38      4.91 o 
  12   5   8      111.73      107.84      3.52 o 
 -13   6   8        0.45        2.53      1.20 o 
 -12   6   8       21.89       27.44      2.10 o 
 -11   6   8      275.71      268.87      4.55 o 
 -10   6   8      515.15      509.43      7.80 o 
  -9   6   8      852.24      843.12     10.76 o 
  -8   6   8       45.38       39.35      1.84 o 
  -7   6   8       87.56       74.31      2.96 o 
  -6   6   8     1715.92     1667.81     16.98 o 
  -5   6   8     1438.44     1517.12     15.66 o 
  -4   6   8       69.01       58.36      0.85 o 
  -3   6   8        7.93       10.87      0.76 o 
  -2   6   8     1056.12     1041.88      8.34 o 
  -1   6   8       36.22       33.20      1.08 o 
   0   6   8     1496.45     1514.40     13.41 o 
   1   6   8       19.45       27.29      1.33 o 
   2   6   8       20.36       18.73      1.34 o 
   3   6   8       36.17       35.51      1.20 o 
   4   6   8       35.88       32.59      1.05 o 
   5   6   8       34.42       46.74      1.20 o 
   6   6   8       15.76       17.69      1.11 o 
   7   6   8        6.70        8.48      0.81 o 
   8   6   8        0.24        0.97      0.40 o 
   9   6   8      449.81      468.47      7.73 o 
  10   6   8      331.38      336.50      6.66 o 
  11   6   8      321.68      318.23      5.54 o 
 -12   7   8      146.84      133.25      3.13 o 
 -11   7   8       51.92       45.02      2.40 o 
 -10   7   8       43.73       45.93      2.93 o 
  -9   7   8       32.13       27.88      1.84 o 
  -8   7   8      149.05      135.51      3.36 o 
  -7   7   8     1459.10     1404.90     16.22 o 
  -6   7   8       32.23       44.52      1.83 o 
  -5   7   8      191.15      172.16      3.35 o 
  -4   7   8      240.33      264.35      2.77 o 
  -3   7   8        9.74       16.64      0.60 o 
  -2   7   8      473.30      418.48      3.88 o 
  -1   7   8       76.56       67.21      1.48 o 
   0   7   8      145.86      165.59      2.40 o 
   1   7   8       92.64       91.81      1.82 o 
   2   7   8     1001.31      956.68      8.25 o 
   3   7   8      214.67      220.93      2.90 o 
   4   7   8       73.70       80.36      1.66 o 
   5   7   8      223.91      213.92      2.31 o 
   6   7   8       53.35       54.29      1.43 o 
   7   7   8       91.06       98.29      1.40 o 
   8   7   8       74.57       70.19      1.22 o 
   9   7   8        5.71        5.17      0.98 o 
  10   7   8       98.41       94.03      2.82 o 
 -11   8   8       12.03       15.30      3.88 o 
 -10   8   8      833.25      850.88     11.43 o 
  -9   8   8       69.43       68.85      2.82 o 
  -8   8   8      467.14      465.29      7.29 o 
  -7   8   8       85.81       82.37      2.23 o 
  -6   8   8       14.88       21.24      1.67 o 
  -5   8   8      124.25      125.95      3.11 o 
  -4   8   8      998.06     1018.40      7.87 o 
  -3   8   8       49.12       66.16      1.37 o 
  -2   8   8      111.85      122.94      1.62 o 
  -1   8   8      645.37      654.66      5.84 o 
   0   8   8      333.19      341.94      3.86 o 
   1   8   8       20.85       24.82      1.86 o 
   2   8   8      623.15      649.77      6.44 o 
   3   8   8       12.31       15.12      0.97 o 
   4   8   8      315.92      304.26      2.96 o 
   5   8   8       41.25       46.10      1.75 o 
   6   8   8        1.23        2.45      0.87 o 
   7   8   8       81.96       86.60      1.50 o 
   8   8   8       39.61       35.64      1.49 o 
   9   8   8       23.06       24.43      1.44 o 
  -9   9   8      130.08      127.18      3.58 o 
  -8   9   8        2.41        2.55      2.48 o 
  -7   9   8        0.01        0.43      1.25 o 
  -6   9   8        8.68        9.55      1.41 o 
  -5   9   8        0.04        0.07      1.02 o 
  -4   9   8       16.82       19.59      0.84 o 
  -3   9   8        4.39        4.67      0.56 o 
  -2   9   8        0.07        0.81      0.75 o 
  -1   9   8      167.65      175.97      2.28 o 
   0   9   8       22.27       24.07      1.09 o 
   1   9   8      180.36      182.67      2.66 o 
   2   9   8       21.28       25.74      1.87 o 
   3   9   8       58.48       61.60      1.56 o 
   4   9   8       52.95       62.81      1.48 o 
   5   9   8      429.04      433.38      5.04 o 
   6   9   8      306.83      298.22      3.67 o 
   7   9   8        9.44       11.93      1.04 o 
  -7  10   8      220.64      211.38      8.34 o 
  -6  10   8        0.23       27.05     18.35 o 
  -5  10   8      210.23      234.39      4.83 o 
  -4  10   8       24.99       27.14      2.15 o 
  -3  10   8      198.92      191.79      4.07 o 
  -2  10   8       18.19       18.25      1.05 o 
  -1  10   8      101.86      105.67      2.02 o 
   0  10   8      128.51      149.24      2.78 o 
   1  10   8      847.60      828.27      8.44 o 
   2  10   8      367.80      387.11      4.49 o 
   3  10   8      425.50      407.53      4.69 o 
   4  10   8      737.82      764.82      6.88 o 
   5  10   8      123.14      110.86      2.27 o 
  -3  11   8      368.17      378.07     10.28 o 
  -2  11   8      357.73      376.91      7.57 o 
  -1  11   8       84.44       72.93      2.15 o 
   0  11   8        0.51        1.88      1.22 o 
   1  11   8       90.25       88.56      1.85 o 
 -15   1   9       47.35       53.60      4.59 o 
 -14   1   9      253.77      248.63      5.72 o 
 -13   1   9      129.23      127.38      2.10 o 
 -12   1   9      248.05      241.41      5.31 o 
 -11   1   9      315.91      290.86      5.69 o 
 -10   1   9      280.04      246.46      2.05 o 
  -9   1   9        9.75       12.85      1.16 o 
  -8   1   9       47.99       44.29      0.94 o 
  -7   1   9       27.82       23.51      0.61 o 
  -6   1   9      784.32      764.02      6.34 o 
  -5   1   9      176.30      167.55      1.74 o 
  -4   1   9      346.18      323.57      2.54 o 
  -3   1   9       89.38       77.73      1.05 o 
  -2   1   9     1534.68     1475.96     15.37 o 
  -1   1   9      773.60      782.46      6.51 o 
   0   1   9      237.43      203.62      2.24 o 
   1   1   9      184.90      207.98      1.83 o 
   2   1   9     2592.55     2595.80     22.51 o 
   3   1   9      250.02      248.10      2.04 o 
   4   1   9       30.41       39.27      1.65 o 
   5   1   9       26.70       43.50      7.31 o 
   6   1   9      165.18      145.72      2.80 o 
   7   1   9     1026.01      971.34     12.84 o 
   8   1   9     1020.65      978.03     12.51 o 
   9   1   9       98.48       96.04      3.50 o 
  10   1   9      319.75      310.42      8.51 o 
  11   1   9      263.60      252.57      6.35 o 
  12   1   9      734.17      709.87     10.04 o 
  13   1   9       85.83       72.72      3.09 o 
 -14   2   9      187.44      183.63      3.19 o 
 -13   2   9      617.01      622.17      7.09 o 
 -12   2   9      394.53      393.74     40.38 o 
 -11   2   9       35.05       27.79      1.60 o 
 -10   2   9        7.48        5.81      0.82 o 
  -9   2   9      686.49      659.64      7.75 o 
  -8   2   9      344.72      378.95      4.36 o 
  -7   2   9     3486.34     3471.35     61.62 o 
  -6   2   9      356.33      325.85      2.48 o 
  -5   2   9      351.35      331.81      2.70 o 
  -4   2   9      851.09      899.19      6.78 o 
  -3   2   9     3348.97     3272.17     34.48 o 
  -2   2   9     1240.99     1308.33     10.39 o 
  -1   2   9      154.89      153.70      2.04 o 
   0   2   9      441.01      422.72      4.09 o 
   1   2   9     1832.06     1839.09     19.97 o 
   2   2   9     1915.59     1991.74     21.35 o 
   3   2   9       51.12       50.61      1.04 o 
   4   2   9      295.90      290.86      2.69 o 
   5   2   9       57.64       55.84      1.89 o 
   6   2   9      827.07      839.17     10.34 o 
   7   2   9      261.68      260.97      5.20 o 
   8   2   9      128.49      122.26      3.37 o 
   9   2   9        0.15        0.10      1.30 o 
  10   2   9      562.38      534.73     10.08 o 
  11   2   9      845.39      833.91     11.93 o 
  12   2   9        0.59        0.23      1.56 o 
  13   2   9      140.52      133.78      3.91 o 
 -14   3   9        0.49        1.76      0.92 o 
 -13   3   9       18.48       15.70      1.63 o 
 -12   3   9      141.82      158.72      2.75 o 
 -11   3   9      415.56      406.20      4.73 o 
 -10   3   9        2.27        2.25      0.92 o 
  -9   3   9        8.21        9.82      1.40 o 
  -8   3   9        0.34        0.95      0.66 o 
  -7   3   9      175.68      146.99      2.37 o 
  -6   3   9      273.33      282.47      3.73 o 
  -5   3   9     1798.44     1739.78     13.90 o 
  -4   3   9       40.50       34.63      1.37 o 
  -3   3   9      907.08      973.71      7.74 o 
  -2   3   9     1544.08     1637.25     13.25 o 
  -1   3   9      352.74      318.33      2.96 o 
   0   3   9     2443.48     2473.84     28.50 o 
   1   3   9     1374.30     1296.20     13.52 o 
   2   3   9        0.06        1.31      0.79 o 
   3   3   9      142.19      131.87      5.19 o 
   4   3   9       25.88       27.52      4.33 o 
   5   3   9      216.11      210.49      2.22 o 
   6   3   9      553.92      522.77      6.65 o 
   7   3   9        0.48        1.30      1.24 o 
   8   3   9      108.57      113.80      3.48 o 
   9   3   9      823.06      792.32     11.76 o 
  10   3   9      296.93      288.44      5.70 o 
  11   3   9       45.66       48.33      2.68 o 
  12   3   9       98.95      102.52      3.76 o 
 -14   4   9       22.55       24.50      1.43 o 
 -13   4   9      247.29      279.30      4.25 o 
 -12   4   9       94.78       93.18      2.30 o 
 -11   4   9       59.04       61.73      3.25 o 
 -10   4   9      248.01      252.14      3.45 o 
  -9   4   9        7.82        3.34      0.92 o 
  -8   4   9      332.70      332.56      4.42 o 
  -7   4   9       42.71       41.28      4.77 o 
  -6   4   9     1927.12     1901.70     22.33 o 
  -5   4   9       69.73       85.29      0.76 o 
  -4   4   9       75.26       53.09      0.71 o 
  -3   4   9       78.05       77.94      1.52 o 
  -2   4   9      628.46      650.04      7.50 o 
  -1   4   9     1253.40     1262.43     11.94 o 
   0   4   9      808.82      785.85      7.34 o 
   1   4   9       65.27       66.08      1.18 o 
   2   4   9      132.64      124.57      1.87 o 
   3   4   9       70.87       68.39      2.01 o 
   4   4   9      160.82      162.26      2.60 o 
   5   4   9      243.11      236.48      3.19 o 
   6   4   9      599.30      624.54      8.57 o 
   7   4   9       41.23       46.08      1.27 o 
   8   4   9     1068.70     1094.31     11.75 o 
   9   4   9       35.25       36.83      2.87 o 
  10   4   9      640.67      665.43     10.18 o 
  11   4   9      204.47      211.33      6.70 o 
  12   4   9        8.03        9.26      2.17 o 
 -13   5   9       37.90       46.43      1.85 o 
 -12   5   9       92.29       97.02      2.37 o 
 -11   5   9        6.76       11.55      1.65 o 
 -10   5   9      326.35      312.93      4.85 o 
  -9   5   9       37.03       40.55      1.69 o 
  -8   5   9      233.46      243.06      3.96 o 
  -7   5   9      879.14      848.00     10.16 o 
  -6   5   9      167.67      187.16      3.09 o 
  -5   5   9       17.55        9.62      1.19 o 
  -4   5   9        2.29        3.84      0.33 o 
  -3   5   9       26.25       31.36      1.01 o 
  -2   5   9      317.01      289.12      2.75 o 
  -1   5   9       28.34       30.95      1.41 o 
   0   5   9      350.25      369.19      3.56 o 
   1   5   9      194.50      194.78      2.03 o 
   2   5   9       26.11       28.62      1.64 o 
   3   5   9      385.76      378.12      4.23 o 
   4   5   9     1042.16     1092.15     10.44 o 
   5   5   9      259.14      272.90      2.69 o 
   6   5   9      482.33      486.00      4.42 o 
   7   5   9      480.73      477.06      5.26 o 
   8   5   9      361.07      342.62      4.06 o 
   9   5   9      160.80      163.25      4.39 o 
  10   5   9       47.14       38.76      2.25 o 
  11   5   9      191.82      187.36      4.34 o 
 -12   6   9      114.73      119.15      2.80 o 
 -11   6   9        8.87        9.39      1.43 o 
 -10   6   9       20.02       24.50      2.01 o 
  -9   6   9      288.40      284.52      4.30 o 
  -8   6   9      365.35      350.77      4.88 o 
  -7   6   9       30.94       37.71      2.49 o 
  -6   6   9     1476.56     1454.08     17.78 o 
  -5   6   9       78.21       65.60      2.90 o 
  -4   6   9      197.58      181.04      1.63 o 
  -3   6   9      239.87      194.73      2.16 o 
  -2   6   9      378.28      376.31      3.70 o 
  -1   6   9      242.60      270.03      3.06 o 
   0   6   9        1.99        2.77      0.67 o 
   1   6   9      441.37      407.38      4.04 o 
   2   6   9      104.60      109.15      1.79 o 
   3   6   9      277.89      270.45      3.89 o 
   4   6   9       54.89       45.85      1.07 o 
   5   6   9        3.20        7.86      0.83 o 
   6   6   9       75.73       79.66      1.58 o 
   7   6   9       68.04       73.17      1.96 o 
   8   6   9       17.18       16.42      1.33 o 
   9   6   9       62.38       55.21      2.59 o 
  10   6   9      181.75      190.42      3.85 o 
 -11   7   9      391.36      424.48      6.24 o 
 -10   7   9      318.35      339.65      5.90 o 
  -9   7   9      476.25      471.03      7.11 o 
  -8   7   9       88.14       93.49      3.36 o 
  -7   7   9     1195.58     1211.77     16.95 o 
  -6   7   9       82.39       78.20      2.70 o 
  -5   7   9      750.24      728.19      8.15 o 
  -4   7   9       59.40       63.63      1.51 o 
  -3   7   9     1395.39     1386.93     12.75 o 
  -2   7   9       63.63       72.53      1.56 o 
  -1   7   9     1261.51     1298.91     11.33 o 
   0   7   9      910.38      947.50      8.60 o 
   1   7   9       76.43       85.63      1.78 o 
   2   7   9      200.02      192.60      2.67 o 
   3   7   9     2077.46     2155.30     23.34 o 
   4   7   9      588.12      565.83      5.37 o 
   5   7   9      359.15      374.44      3.67 o 
   6   7   9        8.51        8.06      0.80 o 
   7   7   9      149.03      156.56      2.45 o 
   8   7   9      430.61      422.20      5.23 o 
   9   7   9      290.85      307.43      5.24 o 
 -10   8   9      162.27      167.75      5.75 o 
  -9   8   9        4.03        5.60      2.14 o 
  -8   8   9      400.38      450.77     10.41 o 
  -7   8   9       92.11       94.32      3.23 o 
  -6   8   9      238.25      253.50      3.77 o 
  -5   8   9      210.74      207.21      4.91 o 
  -4   8   9      114.83      122.07      2.57 o 
  -3   8   9      113.45      102.60      2.13 o 
  -2   8   9      105.79      101.67      1.58 o 
  -1   8   9       10.19       13.43      0.83 o 
   0   8   9      629.71      645.72      6.17 o 
   1   8   9      239.23      236.04      3.26 o 
   2   8   9       89.81       83.02      2.14 o 
   3   8   9      121.41      130.09      2.66 o 
   4   8   9      641.68      677.25      6.88 o 
   5   8   9        4.14        6.70      2.01 o 
   6   8   9      290.50      286.79      3.58 o 
   7   8   9      283.24      284.85      4.42 o 
   8   8   9       15.03       16.21      1.59 o 
  -8   9   9      788.33      736.41     16.73 o 
  -7   9   9      224.00      224.44      5.95 o 
  -6   9   9       32.07       31.17      2.59 o 
  -5   9   9       13.33       14.48      1.72 o 
  -4   9   9      400.93      423.84      8.17 o 
  -3   9   9      209.85      201.61      4.75 o 
  -2   9   9      111.05      107.21      1.52 o 
  -1   9   9      109.61      112.25      2.06 o 
   0   9   9      382.29      399.72      4.20 o 
   1   9   9      122.03      125.30      2.11 o 
   2   9   9      438.68      481.43      5.40 o 
   3   9   9       20.72       16.20      1.06 o 
   4   9   9       45.97       49.73      1.51 o 
   5   9   9        4.92        4.50      1.29 o 
   6   9   9      103.55      111.43      2.24 o 
  -5  10   9        1.22        0.76      1.76 o 
  -4  10   9       12.39        9.57      2.13 o 
  -3  10   9      386.42      382.43      6.61 o 
  -2  10   9       35.64       29.73      2.20 o 
  -1  10   9       54.35       53.86      1.35 o 
   0  10   9        0.33        2.00      0.81 o 
   1  10   9      383.05      385.51      4.92 o 
   2  10   9      136.26      153.37      2.35 o 
   3  10   9      181.94      192.46      2.76 o 
 -14   0  10      717.91      766.09     18.58 o 
 -13   0  10       38.76       36.61      4.03 o 
 -12   0  10      269.21      288.99      8.15 o 
 -11   0  10        3.43        8.66      0.82 o 
 -10   0  10      160.96      161.37      2.63 o 
  -9   0  10       16.57       19.41      0.81 o 
  -8   0  10        8.96        9.71      1.09 o 
  -7   0  10      313.18      306.70      7.42 o 
  -6   0  10       51.07       54.78      2.99 o 
  -5   0  10      357.38      358.39     13.75 o 
  -4   0  10     2830.54     2804.00     77.51 o 
  -3   0  10      248.93      206.21      5.74 o 
  -2   0  10     2013.57     1981.15     59.06 o 
  -1   0  10      140.93      134.54      2.27 o 
   0   0  10     2538.19     2495.91     28.43 o 
   1   0  10       29.19       33.24      1.56 o 
   2   0  10     7918.88     7755.27    135.23 o 
   3   0  10      137.94      157.08      2.57 o 
   4   0  10      229.64      224.54      4.02 o 
   5   0  10       36.70       30.45      2.51 o 
   6   0  10     1323.70     1272.42     18.29 o 
   7   0  10      915.97      857.88     14.90 o 
   8   0  10      179.65      169.58      6.05 o 
   9   0  10        3.53        4.93      2.17 o 
  10   0  10      243.38      250.08      7.29 o 
  11   0  10       24.08       13.14      2.89 o 
  12   0  10      479.18      473.27      9.15 o 
 -14   1  10       58.17       70.02      5.26 o 
 -13   1  10      188.49      210.95      5.64 o 
 -12   1  10       38.99       43.62      1.15 o 
 -11   1  10       16.78       15.12      0.80 o 
 -10   1  10       18.37       19.94      2.12 o 
  -9   1  10      204.08      207.67      2.10 o 
  -8   1  10      305.25      293.30      2.51 o 
  -7   1  10      970.11      984.55      9.07 o 
  -6   1  10      333.08      308.75      2.53 o 
  -5   1  10       78.42       69.81      0.95 o 
  -4   1  10     1119.00     1042.37      9.04 o 
  -3   1  10     1844.86     1808.08     16.96 o 
  -2   1  10      734.02      675.02      6.14 o 
  -1   1  10       11.78       14.63      0.73 o 
   0   1  10       13.99       15.76      0.74 o 
   1   1  10     1450.75     1473.72     12.10 o 
   2   1  10      499.66      513.81      3.93 o 
   3   1  10      811.17      810.58      6.06 o 
   4   1  10      130.34      127.22      1.30 o 
   5   1  10      249.10      249.28      4.66 o 
   6   1  10      131.53      123.20      2.85 o 
   7   1  10       10.11       10.72      1.67 o 
   8   1  10       50.80       48.33      2.27 o 
   9   1  10       86.51       79.37      2.98 o 
  10   1  10      113.34      106.38      3.25 o 
  11   1  10       92.42       90.57      3.63 o 
  12   1  10       40.45       34.80      2.62 o 
 -14   2  10       19.50       17.24      3.66 o 
 -13   2  10       49.15       53.25      2.29 o 
 -12   2  10       28.53       24.07      1.09 o 
 -11   2  10      240.31      228.80      2.82 o 
 -10   2  10      113.87      114.51      2.35 o 
  -9   2  10       14.55       13.49      0.82 o 
  -8   2  10      155.53      140.23      2.43 o 
  -7   2  10      559.35      507.02      3.65 o 
  -6   2  10       67.02       49.73      0.86 o 
  -5   2  10     1802.14     1717.36     13.93 o 
  -4   2  10     2275.33     2298.87     19.55 o 
  -3   2  10      113.77      105.92      2.63 o 
  -2   2  10       17.52       15.95      1.15 o 
  -1   2  10      524.91      493.54      4.64 o 
   0   2  10      107.81      100.22      2.57 o 
   1   2  10     1228.67     1187.02     10.92 o 
   2   2  10      389.74      363.18      3.45 o 
   3   2  10      336.89      355.91      3.20 o 
   4   2  10       58.22       63.83      0.93 o 
   5   2  10      263.82      270.13      4.42 o 
   6   2  10       30.90       26.10      2.05 o 
   7   2  10      392.45      375.22      5.54 o 
   8   2  10        1.43        2.49      1.46 o 
   9   2  10      106.05       99.27      3.42 o 
  10   2  10      117.67      121.11      4.57 o 
  11   2  10       13.95       14.52      2.55 o 
  12   2  10        2.52        3.58      2.55 o 
 -13   3  10      434.86      410.39      5.00 o 
 -12   3  10      133.30      133.92      2.47 o 
 -11   3  10        3.55       10.30      5.56 o 
 -10   3  10        1.04        1.68      0.90 o 
  -9   3  10      131.80      152.74      2.28 o 
  -8   3  10      283.75      271.83      3.97 o 
  -7   3  10        1.44        0.02      0.57 o 
  -6   3  10      270.20      275.67      1.98 o 
  -5   3  10       99.15       98.62      0.99 o 
  -4   3  10        3.84        8.68      0.71 o 
  -3   3  10      459.81      476.39      4.10 o 
  -2   3  10      406.75      450.53      3.63 o 
  -1   3  10      154.26      159.71      1.85 o 
   0   3  10       18.51       15.93      0.84 o 
   1   3  10     1568.22     1639.83     21.91 o 
   2   3  10       96.89       98.28      1.94 o 
   3   3  10      114.13      116.94      3.34 o 
   4   3  10       63.89       67.60      2.44 o 
   5   3  10       11.54       10.55      1.71 o 
   6   3  10      240.44      235.43      4.04 o 
   7   3  10      865.25      855.74     10.86 o 
   8   3  10      246.30      234.98      5.00 o 
   9   3  10       92.77       88.87      3.56 o 
  10   3  10       79.86       72.82      3.50 o 
  11   3  10      492.25      492.54      8.55 o 
 -13   4  10       13.76       13.12      1.84 o 
 -12   4  10       18.78       14.78      1.49 o 
 -11   4  10       39.07       49.75      1.66 o 
 -10   4  10      463.37      448.85      5.82 o 
  -9   4  10        6.13        3.91      1.17 o 
  -8   4  10      600.67      600.55      7.28 o 
  -7   4  10       87.85       80.01      2.57 o 
  -6   4  10       45.41       62.74      1.80 o 
  -5   4  10      370.55      361.04      3.44 o 
  -4   4  10      561.55      559.61      4.24 o 
  -3   4  10       54.98       51.68      0.90 o 
  -2   4  10       11.26       17.58      0.72 o 
  -1   4  10      726.53      707.21      7.65 o 
   0   4  10      158.11      163.42      2.45 o 
   1   4  10       70.07       58.46      2.07 o 
   2   4  10        0.07        0.26      0.61 o 
   3   4  10       21.55       20.18      2.15 o 
   4   4  10       62.16       56.18      2.50 o 
   5   4  10      228.67      208.71      2.37 o 
   6   4  10      101.01       89.75      3.11 o 
   7   4  10      572.09      564.08      7.77 o 
   8   4  10      338.07      320.12      5.55 o 
   9   4  10      711.02      701.62     12.77 o 
  10   4  10        3.02        3.22      2.09 o 
  11   4  10      152.33      148.08      5.28 o 
 -12   5  10      628.66      635.79      9.44 o 
 -11   5  10      127.39      135.86      3.26 o 
 -10   5  10      925.62      958.34     12.13 o 
  -9   5  10       55.19       53.42      2.25 o 
  -8   5  10      753.13      726.01      9.10 o 
  -7   5  10       31.87       32.59      1.87 o 
  -6   5  10     1679.19     1696.56     20.17 o 
  -5   5  10       13.99       14.26      1.30 o 
  -4   5  10      137.79      131.52      1.46 o 
  -3   5  10       91.68       92.92      1.06 o 
  -2   5  10      578.90      650.35      6.00 o 
  -1   5  10      198.29      189.73      2.47 o 
   0   5  10      443.62      432.67      4.49 o 
   1   5  10      188.66      186.42      2.32 o 
   2   5  10       18.22       22.30      1.13 o 
   3   5  10      524.63      523.55      8.44 o 
   4   5  10     1315.76     1347.74     20.07 o 
   5   5  10       94.44      102.02      2.39 o 
   6   5  10       26.35       31.32      1.58 o 
   7   5  10      180.80      176.53      2.35 o 
   8   5  10      430.16      416.63      8.19 o 
   9   5  10       48.40       48.64      3.71 o 
  10   5  10      349.92      359.27      7.82 o 
 -11   6  10      413.59      397.39      5.71 o 
 -10   6  10        8.69        8.78      1.73 o 
  -9   6  10        0.25        0.42      1.02 o 
  -8   6  10        2.33        3.55      1.21 o 
  -7   6  10      581.95      580.33      8.33 o 
  -6   6  10       18.31       17.60      1.57 o 
  -5   6  10      454.62      452.57      6.26 o 
  -4   6  10        5.56        7.53      0.51 o 
  -3   6  10      151.30      159.32      1.76 o 
  -2   6  10       83.50       96.92      1.48 o 
  -1   6  10      634.75      686.98      6.11 o 
   0   6  10      346.73      329.17      3.70 o 
   1   6  10      360.99      359.14      3.94 o 
   2   6  10        1.24        0.97      0.87 o 
   3   6  10     1168.96     1287.81     17.78 o 
   4   6  10       54.05       54.97      2.94 o 
   5   6  10      858.15      879.19      8.06 o 
   6   6  10       26.38       20.51      1.58 o 
   7   6  10      753.46      718.58      9.69 o 
   8   6  10        0.80        1.64      1.54 o 
   9   6  10      215.81      228.56      5.45 o 
 -10   7  10        5.74        5.74      1.85 o 
  -9   7  10      588.26      622.49      8.43 o 
  -8   7  10        1.20        1.01      1.40 o 
  -7   7  10       26.87       29.53      3.36 o 
  -6   7  10       50.62       52.28      3.15 o 
  -5   7  10      386.02      402.59      6.28 o 
  -4   7  10      120.53      142.09      2.62 o 
  -3   7  10      517.91      511.17      4.94 o 
  -2   7  10       70.23       64.24      1.47 o 
  -1   7  10       80.85       82.66      1.77 o 
   0   7  10       10.64       19.85      1.39 o 
   1   7  10      738.42      752.82      8.31 o 
   2   7  10      179.95      186.34      2.64 o 
   3   7  10       93.29       94.58      2.11 o 
   4   7  10       12.56       10.64      0.88 o 
   5   7  10      147.63      153.35      3.45 o 
   6   7  10       39.24       41.25      2.74 o 
   7   7  10        4.18        6.50      1.33 o 
   8   7  10        1.70        3.62      1.94 o 
  -8   8  10      775.80      814.40     18.75 o 
  -7   8  10       10.35       10.15      2.37 o 
  -6   8  10        1.09        2.28      1.45 o 
  -5   8  10      158.76      157.45      3.08 o 
  -4   8  10      852.95      852.31      9.74 o 
  -3   8  10        0.04       -0.47      1.17 o 
  -2   8  10      171.19      172.75      2.37 o 
  -1   8  10      146.10      150.09      2.38 o 
   0   8  10      251.93      248.82      2.88 o 
   1   8  10       43.46       40.12      1.37 o 
   2   8  10      167.65      173.10      2.60 o 
   3   8  10      327.54      335.09      5.41 o 
   4   8  10        1.05        1.03      0.86 o 
   5   8  10        0.64        1.05      0.68 o 
   6   8  10       49.52       50.85      1.75 o 
  -6   9  10       43.44       44.16      3.27 o 
  -5   9  10        1.85        3.73      1.35 o 
  -4   9  10      357.48      377.25      7.18 o 
  -3   9  10        8.79        6.44      1.79 o 
  -2   9  10       77.05       87.82      3.07 o 
  -1   9  10       66.21       68.79      1.56 o 
   0   9  10      155.90      162.83      2.49 o 
   1   9  10      587.08      627.19      6.43 o 
   2   9  10        2.73        4.82      1.13 o 
   3   9  10       90.14      101.64      1.92 o 
   4   9  10      940.16      983.17      9.53 o 
 -13   1  11        5.14        7.54      3.25 o 
 -12   1  11       21.97       25.89      2.52 o 
 -11   1  11       22.42       22.46      0.89 o 
 -10   1  11      131.48      129.52      2.16 o 
  -9   1  11        1.55        2.22      0.83 o 
  -8   1  11      312.40      304.10      2.45 o 
  -7   1  11       27.36       24.05      0.75 o 
  -6   1  11        4.01        3.67      0.48 o 
  -5   1  11        5.04       10.75      1.54 o 
  -4   1  11     1390.22     1393.29     12.75 o 
  -3   1  11       10.15        6.82      0.97 o 
  -2   1  11      271.01      246.35      3.14 o 
  -1   1  11      341.62      316.51      2.79 o 
   0   1  11     1678.57     1654.80     13.67 o 
   1   1  11      206.13      201.13      2.00 o 
   2   1  11      301.37      263.25      2.35 o 
   3   1  11      754.51      751.92      5.51 o 
   4   1  11      266.78      252.83      2.45 o 
   5   1  11       37.92       36.75      1.60 o 
   6   1  11      724.99      700.83      7.94 o 
   7   1  11      477.93      448.78      6.50 o 
   8   1  11        0.06        0.50      1.15 o 
   9   1  11       22.64       18.20      2.26 o 
  10   1  11      266.25      263.02      5.13 o 
  11   1  11       31.90       23.39      2.75 o 
 -13   2  11      305.50      311.88      9.68 o 
 -12   2  11       16.79       16.45      1.66 o 
 -11   2  11        0.47        0.59      0.89 o 
 -10   2  11        3.93        6.06      0.76 o 
  -9   2  11     1909.36     1901.88     28.40 o 
  -8   2  11       77.63       72.54      1.41 o 
  -7   2  11       16.50       12.00      0.36 o 
  -6   2  11      382.43      370.04      2.82 o 
  -5   2  11       18.76       21.77      0.74 o 
  -4   2  11       28.57       30.76      0.81 o 
  -3   2  11      768.93      790.35      7.12 o 
  -2   2  11      525.96      468.77      4.49 o 
  -1   2  11        4.19        6.57      0.78 o 
   0   2  11       82.79       95.16      1.58 o 
   1   2  11     1902.21     1928.93     18.95 o 
   2   2  11       47.04       38.93      0.83 o 
   3   2  11      918.67      923.58      6.96 o 
   4   2  11      174.89      192.02      2.43 o 
   5   2  11      199.78      208.62      3.75 o 
   6   2  11       65.82       66.78      3.26 o 
   7   2  11      837.32      848.30     11.64 o 
   8   2  11        7.26        9.00      1.99 o 
   9   2  11       51.82       55.73      3.04 o 
  10   2  11        2.84        2.51      1.97 o 
 -12   3  11      103.81      115.87      2.77 o 
 -11   3  11      336.54      335.96      4.51 o 
 -10   3  11        4.70        5.29      1.56 o 
  -9   3  11        2.36        1.10      1.10 o 
  -8   3  11       30.64       30.55      1.25 o 
  -7   3  11      543.22      523.23      5.85 o 
  -6   3  11      286.31      250.00      1.92 o 
  -5   3  11       36.75       33.84      1.33 o 
  -4   3  11      203.27      172.90      1.81 o 
  -3   3  11        3.81        8.32      0.67 o 
  -2   3  11       13.74       19.00      1.15 o 
  -1   3  11      278.21      274.83      2.96 o 
   0   3  11      616.56      595.28      5.37 o 
   1   3  11       87.84       81.31      1.33 o 
   2   3  11       27.70       29.25      4.37 o 
   3   3  11      267.38      270.39      8.00 o 
   4   3  11       60.34       58.54      2.18 o 
   5   3  11     1451.71     1495.30     19.02 o 
   6   3  11      374.32      374.87      8.03 o 
   7   3  11      338.12      340.58      6.20 o 
   8   3  11        0.62        2.43      1.68 o 
   9   3  11      775.80      766.18     11.48 o 
  10   3  11      158.02      149.88      4.26 o 
 -12   4  11       92.47       94.32      2.97 o 
 -11   4  11        7.93       10.39      1.18 o 
 -10   4  11      243.79      254.86      4.51 o 
  -9   4  11      294.03      272.65      4.98 o 
  -8   4  11      987.59      932.88     10.62 o 
  -7   4  11       95.06       95.80      2.74 o 
  -6   4  11      722.10      699.59      7.91 o 
  -5   4  11      110.51      104.40      1.55 o 
  -4   4  11      435.47      413.12      3.49 o 
  -3   4  11       26.96       32.16      0.97 o 
  -2   4  11      344.45      349.92      3.03 o 
  -1   4  11      146.62      141.72      2.10 o 
   0   4  11      735.74      755.79      7.02 o 
   1   4  11       71.43       68.26      2.07 o 
   2   4  11       66.36       72.73      3.79 o 
   3   4  11       19.28       17.40      2.30 o 
   4   4  11      891.13      916.73     16.16 o 
   5   4  11       88.76       82.83      3.17 o 
   6   4  11      108.10      116.32      3.17 o 
   7   4  11        1.48        1.54      1.69 o 
   8   4  11      222.70      236.39      4.83 o 
   9   4  11      203.54      193.87      5.25 o 
 -11   5  11       40.90       46.00      2.73 o 
 -10   5  11      300.70      329.85      5.13 o 
  -9   5  11       88.38      100.18      2.71 o 
  -8   5  11      210.08      191.64      4.75 o 
  -7   5  11      363.08      349.99      5.78 o 
  -6   5  11      304.02      287.43      5.59 o 
  -5   5  11       66.76       69.12      2.14 o 
  -4   5  11       50.77       53.99      0.88 o 
  -3   5  11      205.58      216.00      2.20 o 
  -2   5  11      182.58      168.88      1.92 o 
  -1   5  11      212.05      216.47      2.74 o 
   0   5  11       11.15       10.10      1.62 o 
   1   5  11      163.66      166.27      2.50 o 
   2   5  11      418.40      389.60      6.31 o 
   3   5  11      298.43      304.79      5.67 o 
   4   5  11      199.85      192.66      4.60 o 
   5   5  11       66.09       80.65      3.35 o 
   6   5  11      585.31      589.57     13.66 o 
   7   5  11      374.78      341.45      5.86 o 
   8   5  11       64.72       56.04      4.33 o 
   9   5  11      204.96      200.70      5.57 o 
 -10   6  11      434.88      432.21      7.28 o 
  -9   6  11       23.59       22.52      1.96 o 
  -8   6  11      223.57      231.20      4.24 o 
  -7   6  11       10.81        9.17      2.02 o 
  -6   6  11      840.94      860.15     10.49 o 
  -5   6  11       62.27       61.20      2.40 o 
  -4   6  11      108.53      100.72      2.41 o 
  -3   6  11      298.12      298.84      2.91 o 
  -2   6  11      356.34      378.32      3.50 o 
  -1   6  11       70.62       82.63      2.16 o 
   0   6  11        8.47        8.31      1.10 o 
   1   6  11       85.60       89.23      1.95 o 
   2   6  11      155.84      161.81      2.97 o 
   3   6  11      165.26      165.28      3.06 o 
   4   6  11      389.59      393.50      4.19 o 
   5   6  11       85.60       87.58      2.02 o 
   6   6  11      277.49      266.16      4.12 o 
   7   6  11       49.69       43.20      4.00 o 
   8   6  11      452.74      464.86     11.04 o 
  -9   7  11       73.07       84.55      2.64 o 
  -8   7  11       13.05       12.75      1.93 o 
  -7   7  11     1174.10     1149.94     27.06 o 
  -6   7  11       25.34       26.99      2.17 o 
  -5   7  11     1342.26     1423.76     23.64 o 
  -4   7  11       16.74       19.25      1.79 o 
  -3   7  11      188.24      196.73      3.62 o 
  -2   7  11       59.98       67.04      1.66 o 
  -1   7  11     1432.51     1480.49     16.08 o 
   0   7  11       14.15       17.34      1.20 o 
   1   7  11      117.04      122.50      2.98 o 
   2   7  11      110.76      118.47      2.81 o 
   3   7  11      720.74      748.92      9.51 o 
   4   7  11        3.60        3.66      1.01 o 
   5   7  11      734.96      747.58     11.01 o 
   6   7  11       12.63       14.68      1.34 o 
  -7   8  11       39.97       49.84      3.25 o 
  -6   8  11      129.73      114.52      3.22 o 
  -5   8  11     1194.31     1161.44     23.81 o 
  -4   8  11       18.32       22.21      2.69 o 
  -3   8  11      167.37      173.31      3.12 o 
  -2   8  11       92.64       87.09      3.40 o 
  -1   8  11       73.15       79.20      2.41 o 
   0   8  11      246.62      244.71      3.84 o 
   1   8  11      133.15      140.96      2.52 o 
   2   8  11      276.05      286.50      4.69 o 
   3   8  11       65.60       61.40      2.71 o 
   4   8  11      567.81      575.44      6.35 o 
  -3   9  11        8.42        9.71      1.74 o 
  -2   9  11       10.71        9.93      2.01 o 
  -1   9  11       31.12       30.28      2.15 o 
   0   9  11      383.68      386.60      4.97 o 
   1   9  11       12.24       12.29      1.98 o 
 -10   0  12      329.51      366.34      9.27 o 
  -9   0  12       18.33       13.47      2.54 o 
  -8   0  12      235.42      256.88      9.06 o 
  -7   0  12        7.97       11.13      1.30 o 
  -6   0  12      374.45      362.89      4.91 o 
  -5   0  12     1447.41     1357.54     28.74 o 
  -4   0  12     3400.03     3414.84     42.38 o 
  -3   0  12     1916.49     1832.37     20.82 o 
  -2   0  12        4.30        5.60      0.88 o 
  -1   0  12     1002.83     1044.61     11.62 o 
   0   0  12     2931.83     3055.01     37.65 o 
   1   0  12       98.20       96.34      2.61 o 
   2   0  12     2207.07     2226.17     25.23 o 
   3   0  12        0.76        0.96      0.62 o 
   4   0  12      178.28      198.74      4.16 o 
   5   0  12      132.11      125.16      3.60 o 
   6   0  12     1518.72     1503.61     25.77 o 
   7   0  12       10.43       10.87      2.11 o 
   8   0  12        0.10        0.87      1.83 o 
   9   0  12       21.34       19.15      2.58 o 
 -11   1  12       95.35       94.83      5.00 o 
 -10   1  12       91.60       88.09      3.21 o 
  -9   1  12       24.87       32.04      1.19 o 
  -8   1  12        0.47        1.32      0.72 o 
  -7   1  12      415.61      408.53      5.95 o 
  -6   1  12      103.11       99.41      1.65 o 
  -5   1  12      399.66      371.83      5.48 o 
  -4   1  12       74.52       68.05      1.16 o 
  -3   1  12       13.15       12.42      0.93 o 
  -2   1  12      799.67      772.57      6.38 o 
  -1   1  12     1556.89     1545.36     13.54 o 
   0   1  12       79.11       73.28      1.34 o 
   1   1  12      762.33      764.36      6.45 o 
   2   1  12      425.78      419.53      3.21 o 
   3   1  12       12.82       15.66      0.46 o 
   4   1  12      300.44      288.38      3.68 o 
   5   1  12      249.85      229.11      3.62 o 
   6   1  12        2.38        1.96      1.64 o 
   7   1  12      335.76      340.25      5.07 o 
   8   1  12       50.83       52.64      2.30 o 
   9   1  12      180.83      165.48      3.80 o 
 -12   2  12        0.24       26.61     17.89 o 
 -11   2  12      445.06      469.98      6.64 o 
 -10   2  12       30.20       27.61      1.23 o 
  -9   2  12       13.66       12.85      1.34 o 
  -8   2  12       60.66       64.24      1.51 o 
  -7   2  12       64.55       58.23      2.85 o 
  -6   2  12        0.48        1.84      0.54 o 
  -5   2  12      104.64       98.29      1.33 o 
  -4   2  12       11.89       13.55      0.72 o 
  -3   2  12      177.32      184.84      2.06 o 
  -2   2  12       41.30       42.57      1.10 o 
  -1   2  12       77.18       88.88      1.52 o 
   0   2  12       10.15       12.93      0.85 o 
   1   2  12      621.72      606.08      5.48 o 
   2   2  12        0.03        1.80      1.52 o 
   3   2  12      269.58      262.22      2.18 o 
   4   2  12      170.61      163.02      2.73 o 
   5   2  12        5.74        5.42      1.32 o 
   6   2  12       31.88       34.53      1.92 o 
   7   2  12      105.38      103.82      3.23 o 
   8   2  12      103.39      101.07      3.30 o 
   9   2  12       38.22       41.36      3.68 o 
 -11   3  12      130.73      136.20      4.50 o 
 -10   3  12      346.97      331.69      4.48 o 
  -9   3  12       21.53       24.98      1.38 o 
  -8   3  12      214.65      200.56      3.69 o 
  -7   3  12       53.17       53.60      1.65 o 
  -6   3  12      361.04      344.37      4.49 o 
  -5   3  12      940.95      915.74      7.38 o 
  -4   3  12        2.75        3.57      0.80 o 
  -3   3  12      225.05      212.32      2.30 o 
  -2   3  12       84.55       84.56      1.60 o 
  -1   3  12       66.57       61.87      1.27 o 
   0   3  12        0.08        1.13      0.63 o 
   1   3  12       83.58       88.86      1.62 o 
   2   3  12       13.79       13.16      0.66 o 
   3   3  12      219.89      226.01      2.53 o 
   4   3  12      423.45      437.82      8.76 o 
   5   3  12      125.65      126.67      5.09 o 
   6   3  12       13.28       13.37      1.94 o 
   7   3  12      487.54      493.16      8.06 o 
   8   3  12      242.01      238.87      5.52 o 
   9   3  12        0.40        0.82      2.91 o 
 -10   4  12       51.39       54.40      2.86 o 
  -9   4  12       36.40       38.16      1.93 o 
  -8   4  12      304.69      323.86      4.64 o 
  -7   4  12       95.34       83.80      2.39 o 
  -6   4  12       43.41       48.03      1.64 o 
  -5   4  12        1.93        4.48      2.22 o 
  -4   4  12        6.68        7.56      0.53 o 
  -3   4  12      131.00      135.33      1.71 o 
  -2   4  12        5.04        6.41      1.27 o 
  -1   4  12      116.30      120.04      2.00 o 
   0   4  12       65.08       68.06      1.51 o 
   1   4  12        2.67        4.01      0.88 o 
   2   4  12      312.32      321.58      7.34 o 
   3   4  12      225.32      214.49      5.43 o 
   4   4  12      154.32      146.15      4.84 o 
   5   4  12       14.54       16.36      1.91 o 
   6   4  12      106.17      119.62      3.34 o 
   7   4  12       18.02       21.76      2.28 o 
   8   4  12       13.03       12.33      2.90 o 
 -10   5  12      125.76      129.35      3.49 o 
  -9   5  12       37.70       38.68      1.95 o 
  -8   5  12      321.38      316.88      6.09 o 
  -7   5  12      384.98      380.21      5.33 o 
  -6   5  12      827.34      830.61     12.75 o 
  -5   5  12      113.43      115.66      3.04 o 
  -4   5  12       34.68       34.38      1.75 o 
  -3   5  12      118.75      114.51      1.45 o 
  -2   5  12      573.37      604.50      5.19 o 
  -1   5  12        1.09        1.42      0.74 o 
   0   5  12      124.93      129.85      2.19 o 
   1   5  12       17.45       13.96      2.43 o 
   2   5  12      742.41      745.53     12.01 o 
   3   5  12      316.12      318.25      5.99 o 
   4   5  12      437.59      445.78      8.71 o 
   5   5  12       23.84       27.57      2.53 o 
   6   5  12       17.43       15.63      2.08 o 
   7   5  12        4.11        5.99      2.16 o 
  -8   6  12       15.09       14.61      2.11 o 
  -7   6  12     1563.94     1641.47     31.09 o 
  -6   6  12      275.29      280.62      4.59 o 
  -5   6  12        2.63        2.76      1.59 o 
  -4   6  12        0.79        1.15      1.07 o 
  -3   6  12      240.86      236.56      4.57 o 
  -2   6  12       16.05       15.29      0.81 o 
  -1   6  12      374.03      397.93      3.86 o 
   0   6  12      152.76      155.91      3.90 o 
   1   6  12       12.67       10.03      1.54 o 
   2   6  12       50.52       50.14      3.30 o 
   3   6  12      395.12      423.63      8.56 o 
   4   6  12      395.14      418.10      8.57 o 
   5   6  12      306.80      312.35      6.51 o 
   6   6  12      149.70      126.31      4.22 o 
  -7   7  12        5.64        7.61      1.61 o 
  -6   7  12       21.47       16.58      1.83 o 
  -5   7  12       43.31       45.80      2.88 o 
  -4   7  12       17.47       21.93      2.07 o 
  -3   7  12      239.31      246.37      4.58 o 
  -2   7  12        6.87        8.96      1.70 o 
  -1   7  12      104.71       94.63      2.63 o 
   0   7  12       14.01       17.47      1.58 o 
   1   7  12      334.03      347.95      7.84 o 
   2   7  12       24.40       25.92      2.58 o 
   3   7  12        9.19        7.82      2.10 o 
   4   7  12       55.79       50.26      3.78 o 
  -4   8  12      180.82      156.01      6.46 o 
  -3   8  12       48.80       52.83      2.67 o 
  -2   8  12        0.22        1.02      1.75 o 
  -1   8  12       66.01       82.91      4.43 o 
   0   8  12      435.79      446.56      5.51 o 
   1   8  12      264.37      268.43      4.08 o 
  -8   1  13      574.17      609.41     10.59 o 
  -7   1  13      214.12      208.50      9.49 o 
  -6   1  13        2.74        4.96      0.59 o 
  -5   1  13      324.95      304.47      3.08 o 
  -4   1  13      349.55      344.99      3.65 o 
  -3   1  13      102.09      107.88      1.42 o 
  -2   1  13      148.36      140.50      1.88 o 
  -1   1  13      463.74      465.56      3.96 o 
   0   1  13      534.56      551.17      4.58 o 
   1   1  13        0.33        0.44      0.50 o 
   2   1  13      414.55      415.33      3.55 o 
   3   1  13      265.25      264.25      3.78 o 
   4   1  13      566.67      556.79      6.68 o 
   5   1  13      150.93      137.71      3.74 o 
   6   1  13       48.51       53.24      2.14 o 
   7   1  13       18.98       16.52      1.87 o 
   8   1  13       76.87       75.36      3.09 o 
  -9   2  13      190.59      193.90      4.22 o 
  -8   2  13       36.22       39.79      1.98 o 
  -7   2  13      193.70      194.63      4.09 o 
  -6   2  13        2.04        3.03      1.07 o 
  -5   2  13      303.22      302.03      3.28 o 
  -4   2  13     1069.10     1043.40      9.69 o 
  -3   2  13        0.12        0.96      0.55 o 
  -2   2  13      141.97      138.81      1.67 o 
  -1   2  13      520.18      495.33      6.03 o 
   0   2  13      368.98      365.01      3.46 o 
   1   2  13      441.37      437.62      3.84 o 
   2   2  13       20.43       21.31      0.93 o 
   3   2  13      107.11      100.07      2.47 o 
   4   2  13        9.09       10.26      1.34 o 
   5   2  13      190.11      192.00      3.85 o 
   6   2  13       67.55       77.02      2.93 o 
   7   2  13      120.95      120.70      3.18 o 
 -10   3  13        0.71        1.25      1.37 o 
  -9   3  13       99.16       96.44      2.16 o 
  -8   3  13      132.41      135.35      3.49 o 
  -7   3  13      138.00      137.91      5.68 o 
  -6   3  13      272.13      270.53      5.18 o 
  -5   3  13      110.59      109.49      4.00 o 
  -4   3  13       57.05       50.75      1.33 o 
  -3   3  13      442.09      435.07      4.58 o 
  -2   3  13      409.06      404.52      4.03 o 
  -1   3  13        9.63       12.53      0.89 o 
   0   3  13        2.02        1.67      0.86 o 
   1   3  13      721.75      696.61      6.22 o 
   2   3  13        0.25        1.29      0.46 o 
   3   3  13      753.60      754.03     16.56 o 
   4   3  13      204.90      205.04      3.59 o 
   5   3  13      184.54      174.97      3.86 o 
   6   3  13      282.46      279.98      5.77 o 
   7   3  13       17.99       17.20      2.26 o 
  -9   4  13       90.37       87.75      2.87 o 
  -8   4  13      763.80      767.63     10.96 o 
  -7   4  13      195.90      183.30      4.17 o 
  -6   4  13      119.26      126.36      5.99 o 
  -5   4  13       25.85       27.64      1.69 o 
  -4   4  13       20.80       22.11      1.66 o 
  -3   4  13      412.99      401.52      4.06 o 
  -2   4  13       72.94       73.27      1.46 o 
  -1   4  13       56.36       59.79      1.34 o 
   0   4  13       34.55       35.27      1.53 o 
   1   4  13        5.85        6.59      0.86 o 
   2   4  13      466.77      457.14      6.74 o 
   3   4  13      387.59      381.73      6.23 o 
   4   4  13      341.25      358.20      8.13 o 
   5   4  13      213.29      220.46      4.85 o 
   6   4  13        0.17        0.11      1.32 o 
  -8   5  13      290.55      302.01      5.02 o 
  -7   5  13       10.33       10.78      1.48 o 
  -6   5  13        7.71        9.06      1.32 o 
  -5   5  13        0.00        1.70      1.36 o 
  -4   5  13      135.04      156.98      3.12 o 
  -3   5  13       17.86       15.69      2.11 o 
  -2   5  13       80.38       78.89      1.30 o 
  -1   5  13       11.59        9.66      1.08 o 
   0   5  13       71.29       67.18      1.47 o 
   1   5  13       67.49       58.97      1.68 o 
   2   5  13       11.25       16.11      2.15 o 
   3   5  13       18.82       22.38      2.95 o 
   4   5  13      104.15      112.59      3.78 o 
   5   5  13       60.39       64.56      3.07 o 
  -6   6  13      301.77      311.75      7.78 o 
  -5   6  13      130.76      141.15      4.00 o 
  -4   6  13        0.16        0.57      1.16 o 
  -3   6  13        4.15        6.39      1.75 o 
  -2   6  13      239.16      247.66      4.77 o 
  -1   6  13        6.90        8.38      0.86 o 
   0   6  13      199.85      213.16      5.16 o 
   1   6  13      342.25      348.14      6.30 o 
   2   6  13       37.96       34.13      3.82 o 
   3   6  13       42.36       45.62      3.63 o 
  -3   7  13      122.45      133.17      3.50 o 
  -2   7  13       66.74       71.37      2.64 o 
  -1   7  13      433.93      406.02     11.29 o 
   0   7  13       51.95       56.60      4.12 o 
  -6   0  14      134.95      142.61      2.68 o 
  -5   0  14      564.62      585.24      8.18 o 
  -4   0  14     2549.86     2628.49     38.33 o 
  -3   0  14      785.60      748.30     10.26 o 
  -2   0  14       15.25       16.45      2.10 o 
  -1   0  14      471.93      493.70      5.66 o 
   0   0  14      994.54     1020.59     11.35 o 
   1   0  14      760.61      766.25      8.83 o 
   2   0  14       14.71       12.14      2.11 o 
   3   0  14      218.19      217.36      5.45 o 
   4   0  14       87.14       87.87      3.31 o 
   5   0  14       48.63       51.34      3.11 o 
   6   0  14      526.14      512.50     10.69 o 
  -7   1  14      138.37      144.96      4.74 o 
  -6   1  14       22.97       18.88      1.68 o 
  -5   1  14        7.55        8.01      0.84 o 
  -4   1  14       37.41       36.44      1.45 o 
  -3   1  14        5.95        6.24      0.95 o 
  -2   1  14       14.47       15.31      0.86 o 
  -1   1  14      544.44      534.88      4.71 o 
   0   1  14     1014.81     1008.46      8.37 o 
   1   1  14      130.33      132.06      1.90 o 
   2   1  14       14.50       14.99      1.41 o 
   3   1  14       11.86       15.60      1.55 o 
   4   1  14      107.93      111.47      3.58 o 
   5   1  14     1063.31     1030.98     12.19 o 
   6   1  14      180.71      178.56      3.62 o 
  -8   2  14      302.14      300.29      6.13 o 
  -7   2  14       96.64       97.52      4.41 o 
  -6   2  14        3.70        6.31      1.53 o 
  -5   2  14       85.68       88.78      3.17 o 
  -4   2  14      234.31      225.39      2.91 o 
  -3   2  14       81.25       83.83      1.75 o 
  -2   2  14        0.31        9.28      6.07 o 
  -1   2  14      175.08      178.58      2.48 o 
   0   2  14      191.18      194.12      2.32 o 
   1   2  14      153.83      145.03      2.36 o 
   2   2  14      419.04      436.59      7.61 o 
   3   2  14      532.45      509.30      6.41 o 
   4   2  14       73.88       69.75      2.67 o 
   5   2  14        4.79        4.65      1.59 o 
  -7   3  14        6.68        5.67      2.91 o 
  -6   3  14      637.63      666.30     15.54 o 
  -5   3  14      154.98      164.25      6.80 o 
  -4   3  14      188.53      189.04      7.36 o 
  -3   3  14       42.35       42.89      1.21 o 
  -2   3  14        0.32        0.86      0.63 o 
  -1   3  14        0.30        1.24      0.63 o 
   0   3  14      167.46      164.11      2.23 o 
   1   3  14      166.91      171.61      2.39 o 
   2   3  14       87.54       90.23      2.55 o 
   3   3  14      539.95      549.01      9.92 o 
   4   3  14        1.70        2.49      1.43 o 
   5   3  14      182.52      176.84      5.43 o 
  -6   4  14        0.56       -1.34      1.68 o 
  -5   4  14       57.39       64.92      2.37 o 
  -4   4  14       76.58       83.73      2.60 o 
  -3   4  14      331.61      351.19      5.70 o 
  -2   4  14      252.06      231.01      3.02 o 
  -1   4  14        6.29        9.96      1.37 o 
   0   4  14        9.22       11.37      0.91 o 
   1   4  14       67.39       71.53      1.49 o 
   2   4  14        8.31        6.79      1.22 o 
   3   4  14       57.62       54.76      2.02 o 
  -5   5  14       32.45       36.54      3.55 o 
  -4   5  14       75.48       80.66      3.17 o 
  -3   5  14       77.21       80.61      2.63 o 
  -2   5  14       89.96       96.22      3.44 o 
  -1   5  14      250.12      255.82      3.14 o 
   0   5  14        0.01        1.37      0.73 o 
   1   5  14       65.12       63.21      1.87 o 
   2   5  14      163.96      157.47      3.38 o 
  -6   1  15        1.66        3.20      0.94 o 
  -5   1  15     1011.73     1035.43     14.08 o 
  -4   1  15        0.30        0.80      0.62 o 
  -3   1  15        2.94        3.11      0.88 o 
  -2   1  15        0.68        3.32      1.24 o 
  -1   1  15     1570.70     1569.23     16.60 o 
   0   1  15        0.04        1.77      0.91 o 
   1   1  15        1.06        4.09      1.76 o 
   2   1  15       62.37       70.07      1.96 o 
  -5   2  15       14.92       15.82      3.28 o 
  -4   2  15      266.87      269.78      8.67 o 
  -3   2  15       71.59       69.06      1.89 o 
  -2   2  15      283.32      280.36      4.03 o 
  -1   2  15        4.24        4.16      0.83 o 
   0   2  15      286.86      294.28      3.68 o 
   1   2  15       20.69       21.41      1.45 o 
   2   2  15       53.30       53.10      2.01 o 
  -3   3  15      249.15      251.15      4.51 o 
  -2   3  15       66.63       65.84      1.86 o 
  -1   3  15        0.91        1.22      1.07 o 
   0   3  15       19.50       23.16      1.18 o 
                                                 
